# Supplementary material for: Emotional and Psychosocial Correlates of Problematic Social Media Use Among Adults: Cross-Sectional Study
Source: JMIR Form Res. 2026 Apr 1;10:e82098. doi: 10.2196/82098 (PMC13085987; doi:10.2196/82098)
Supplement: Multimedia Appendix 3 [file formative_v10i1e82098_app3.xlsx]

## Sheet: L’impact silencieux des algorit
FORMULAIRE D’INFORMATION ET DE CONSENTEMENT Participants pressentis à l’étude L’impact silencieux des algorithmes : médias sociaux et bien-être psychologique : une étude mixte Chercheur principal : Dr. Alexandre Hudon, médecin psychiatre Cette recherche est financée indirectement par La Fondation de l’Institut universitaire en santé mentale de Montréal. Vous êtes invité à participer à un projet d…	Votre âge:	Genre:	Pays de résidence:	Milieu de vie:	Emploi actuel:	Plus haut niveau d'éducation:	Temps quotidien estimé passé sur les médias sociaux :	Veuillez répondre par Oui ou Non aux questions suivantes : [Avez-vous déjà ressenti le besoin de réduire votre utilisation des médias sociaux ?]	Veuillez répondre par Oui ou Non aux questions suivantes : [Êtes-vous agacé(e) ou irrité(e) lorsque d'autres critiquent vos habitudes sur les médias sociaux ?]	Veuillez répondre par Oui ou Non aux questions suivantes : [Avez-vous déjà ressenti de la culpabilité ou du regret concernant le temps passé sur les médias sociaux ?]	Veuillez répondre par Oui ou Non aux questions suivantes : [Vérifiez-vous les médias sociaux immédiatement au réveil pour vous sentir connecté(e) ou moins anxieux(se) ?]	Empathie numériqueQ1_Voir des publications émotionnelles m'épuise émotionnellement.	Empathie numériqueQ2_Je suis moins compatissant(e) après exposition prolongée aux contenus émotionnels.	Empathie numériqueQ3_Les difficultés émotionnelles constantes en ligne diminuent mon empathie.	Empathie numériqueQ4_J'évite l'engagement émotionnel car c’est accablant.	Empathie numériqueQ5_Les tragédies répétées en ligne me rendent insensible hors ligne.	Empathie numériqueQ6_Les médias sociaux m'ont rendu(e) indifférent(e) aux difficultés émotionnelles.	FacteursSilencieuxQ1_Je ressens de l'anxiété si messages lus sans réponse immédiate.	FacteursSilencieuxQ2_L'indicateur « écrit/typing… » me cause du stress.	FacteursSilencieuxQ3_ Je retarde l’ouverture des messages à cause des confirmations.	FacteursSilencieuxQ4_Les confirmations de lecture affectent négativement mon humeur.	FacteursSilencieuxQ5_Je réfléchis trop aux interactions à cause des indicateurs « vu ».	FacteursSilencieuxQ6_Je ressens une pression à répondre rapidement à cause des indicateurs « vu ».	IdentiteQ1_Gérer plusieurs profils m'épuise mentalement.	IdentiteQ2_Je ressens de l'anxiété à gérer mes différentes personnalités en ligne.	IdentiteQ3_Mes identités en ligne me font douter de mon vrai moi.	IdentiteQ4_Je me sens déconnecté(e) de moi-même à gérer des personnalités en ligne.	IdentiteQ5_Mes identités en ligne affectent négativement ma santé mentale hors ligne.	IdentiteQ6_Je crains d’être mal compris(e) à cause de mes identités en ligne.	ViralQ1_Le fait de devenir viral (populaire) m’excite mais me rend anxieux.	ViralQ2_Je ressens du stress à vouloir reproduire mes succès passés sur les réseaux sociaux.	ViralQ3_Mon humeur fluctue en fonction de l’attention que je reçois en ligne.	ViralQ4_Un manque de réactions a un impact négatif sur ma santé mentale.	ViralQ5_Je ressens une pression à créer constamment du contenu populaire.	ViralQ6_Une popularité soudaine a significativement affecté mon bien-être.	AlgorithmesQ1_Les algorithmes me font perdre le contrôle (de mes émotions) sur les réseaux sociaux.	AlgorithmesQ2_Je ressens de la frustration lorsque les algorithmes me montrent du contenu non désiré.	AlgorithmesQ3_Mon humeur est influencée par l’imprévisibilité du fil d’actualité.	AlgorithmesQ4_Le contrôle algorithmique affecte négativement ma santé mentale.	AlgorithmesQ5_Les algorithmes augmentent mon sentiment d’impuissance ou d’irritabilité.	AlgorithmesQ6_Le contenu sélectionné par les algorithmes entraîne des fluctuations émotionnelles.	PauseQ1_Les pauses des réseaux sociaux augmentent d’abord mon anxiété.]	PauseQ2_Je me sens isolé pendant une pause des réseaux sociaux.	PauseQ3_Je ressens du FOMO (peur de manquer quelque chose) quand je suis hors ligne.	PauseQ4_Une pause des réseaux sociaux affecte négativement mon humeur ou mes relations.	PauseQ5_Il m’est difficile de rester hors ligne à cause de l’anxiété.	PauseQ6_Les expériences de pauses des réseaux sociaux sont moins positives que ce que j’attendais.	NostalgieQ1_Les anciens souvenirs en ligne me rendent triste ou anxieux.	NostalgieQ2_Je redoute les notifications de souvenirs.
Oui	25-34	Féminin	Canada	Urbain (ville)	Emploi temps-plein (36 heures par semaine)	Diplôme universitaire de deuxième cycle ou professionnel (Maîtrise, Doctorat, Médecine, etc.)	3-4 heures/jour	Oui	Non	Oui	Non	2	2	2	2	2	2	3	2	3	2	3	3	2	2	1	1	1	2	2	2	2	2	1	2	2	3	2	2	2	2	2	2	2	2	2	2	2	2
Oui	25-34	Masculin	Canada	Urbain (ville)	Travailleur autonome	Diplôme universitaire de deuxième cycle ou professionnel (Maîtrise, Doctorat, Médecine, etc.)	5-6 heures/jour	Oui	Oui	Non	Non	2	3	2	2	2	2	4	1	3	2	2	4	1	1	1	1	1	1	1	1	1	3	1	3	1	3	1	3	3	2	3	2	2	2	2	2	3	2
Oui	25-34	Féminin	Canada	Urbain (ville)	Emploi temps-plein (36 heures par semaine)	Diplôme universitaire de deuxième cycle ou professionnel (Maîtrise, Doctorat, Médecine, etc.)	3-4 heures/jour	Oui	Non	Oui	Oui	4	2	2	4	1	1	4	4	2	3	3	2	1	2	2	1	3	3	3	3	4	5	2	2	2	4	3	4	3	4	5	5	5	4	5	4	4	3
Oui	18-24	Féminin	Canada	Banlieue (bordure d'une grande ville)	Étudiant	Diplôme universitaire de deuxième cycle ou professionnel (Maîtrise, Doctorat, Médecine, etc.)	5-6 heures/jour	Oui	Non	Oui	Non	1	1	1	1	1	1	3	1	1	1	2	4	1	1	1	1	1	1	1	1	1	1	1	1	1	3	1	1	1	1	1	1	4	1	1	1	1	1
Oui	25-34	Féminin	Canada	Urbain (ville)	Emploi temps-plein (36 heures par semaine)	Diplôme universitaire de deuxième cycle ou professionnel (Maîtrise, Doctorat, Médecine, etc.)	5-6 heures/jour	Oui	Oui	Oui	Non	5	2	1	2	1	1	2	4	5	3	1	4	1	1	1	1	1	1	3	1	1	2	1	3	2	4	2	3	2	3	4	2	4	2	3	2	1	1
Oui	25-34	Féminin	Canada	Urbain (ville)	Emploi temps-plein (36 heures par semaine)	Diplôme universitaire de premier cycle	5-6 heures/jour	Non	Oui	Non	Oui	3	2	2	3	2	2	3	2	3	2	3	3	2	2	1	1	1	2	2	2	2	2	1	2	2	3	2	2	2	2	2	2	2	2	2	2	2	2
Oui	45-54	Féminin	Canada	Banlieue (bordure d'une grande ville)	Travailleur autonome	Diplôme universitaire de deuxième cycle ou professionnel (Maîtrise, Doctorat, Médecine, etc.)	3-4 heures/jour	Oui	Non	Oui	Oui	5	5	5	4	2	4	2	1	1	1	1	1	1	1	1	1	1	1	1	1	1	1	1	1	1	1	1	1	1	1	1	2	2	2	1	2	1	1
Oui	25-34	Féminin	Canada	Urbain (ville)	Emploi temps-plein (36 heures par semaine)	Diplôme universitaire de premier cycle	3-4 heures/jour	Oui	Oui	Oui	Oui	4	2	2	4	2	2	3	1	4	1	2	4	1	1	1	1	1	1	2	1	1	1	1	2	2	3	2	2	2	2	2	2	2	2	2	2	2	2
Oui	18-24	Masculin	Canada	Urbain (ville)	Étudiant	Diplôme universitaire de premier cycle	3-4 heures/jour	Oui	Oui	Oui	Oui	2	2	3	3	3	3	3	2	3	2	3	3	2	2	1	1	1	2	2	2	2	2	1	2	2	3	2	2	2	2	2	2	2	2	2	2	2	2
Oui	45-54	Féminin	Canada	Banlieue (bordure d'une grande ville)	Emploi temps-plein (36 heures par semaine)	Diplôme universitaire de premier cycle	1-2 heures/jour	Oui	Oui	Oui	Non	2	2	2	2	2	2	2	1	4	1	1	1	1	1	1	1	1	3	1	1	3	3	1	1	1	3	1	1	1	1	2	2	4	1	1	1	3	1
Oui	18-24	Féminin	Canada	Rural (campagne)	Étudiant	Formation professionnelle ou diplôme technique	3-4 heures/jour	Oui	Oui	Oui	Oui	3	2	2	3	2	2	3	2	3	2	3	3	2	2	1	1	1	2	2	2	2	2	1	2	2	3	2	2	2	2	2	2	2	2	2	2	2	2
Oui	18-24	Féminin	France	Urbain (ville)	Étudiant	Diplôme universitaire de premier cycle	3-4 heures/jour	Oui	Oui	Oui	Oui	3	1	2	3	2	2	5	4	4	3	5	5	2	2	3	2	2	4	2	2	4	5	2	2	2	4	2	2	2	3	4	4	4	3	3	2	2	1
Oui	35-44	Féminin	France	Urbain (ville)	Emploi temps-plein (36 heures par semaine)	Diplôme universitaire de deuxième cycle ou professionnel (Maîtrise, Doctorat, Médecine, etc.)	Moins d'une heure/jour	Oui	Oui	Oui	Non	3	4	3	4	3	2	1	1	4	3	4	3	1	2	3	1	1	2	1	1	1	1	1	1	2	3	3	3	2	3	1	1	1	1	1	1	2	1
Oui	25-34	Masculin	Canada	Urbain (ville)	Étudiant	Diplôme universitaire de deuxième cycle ou professionnel (Maîtrise, Doctorat, Médecine, etc.)	1-2 heures/jour	Oui	Oui	Oui	Oui	2	2	3	3	4	1	2	1	3	1	1	2	1	1	1	1	1	1	2	1	1	1	1	1	2	4	2	1	3	2	2	2	4	2	2	2	2	1
Oui	35-44	Féminin	Canada	Urbain (ville)	Emploi temps-plein (36 heures par semaine)	Diplôme universitaire de deuxième cycle ou professionnel (Maîtrise, Doctorat, Médecine, etc.)	3-4 heures/jour	Oui	Non	Oui	Oui	4	4	2	2	2	2	2	2	2	2	2	2	2	2	2	2	2	2	2	2	2	2	2	4	3	3	3	3	2	2	3	4	4	4	4	2	2	2
Oui	55-64	Féminin	Canada	Banlieue (bordure d'une grande ville)	Retraité	Diplôme universitaire de premier cycle	3-4 heures/jour	Oui	Non	Oui	Oui	2	2	2	1	2	1	4	2	4	1	3	4	1	1	1	1	1	1	1	1	1	1	1	1	1	1	1	1	1	1	2	1	3	1	2	1	2	2
Oui	25-34	Féminin	Canada	Urbain (ville)	Emploi temps-plein (36 heures par semaine)	Diplôme universitaire de deuxième cycle ou professionnel (Maîtrise, Doctorat, Médecine, etc.)	3-4 heures/jour	Oui	Non	Oui	Non	3	2	2	2	1	1	2	1	1	1	1	1	1	1	1	1	1	1	1	1	1	1	1	1	1	1	1	3	1	2	1	1	1	1	1	1	2	1
Oui	18-24	Masculin	Canada	Urbain (ville)	Étudiant	Diplôme universitaire de premier cycle	3-4 heures/jour	Oui	Oui	Oui	Non	1	1	1	1	1	1	3	2	2	2	3	5	1	1	1	1	1	1	2	2	4	3	2	3	1	2	1	1	1	1	2	3	2	2	2	1	4	2
Oui	25-34	Féminin	Canada	Urbain (ville)	Emploi temps-plein (36 heures par semaine)	Diplôme universitaire de deuxième cycle ou professionnel (Maîtrise, Doctorat, Médecine, etc.)	3-4 heures/jour	Oui	Non	Oui	Oui	3	2	2	3	2	2	3	2	3	2	3	3	2	2	1	1	1	2	2	2	2	2	1	2	2	3	2	2	2	2	2	2	2	2	2	2	2	2
Oui	45-54	Féminin	Canada	Banlieue (bordure d'une grande ville)	Emploi temps-plein (36 heures par semaine)	Formation professionnelle ou diplôme technique	3-4 heures/jour	Oui	Oui	Oui	Non	2	1	1	1	1	1	3	2	3	2	3	3	2	2	1	1	1	2	2	2	2	2	1	2	2	3	2	2	2	2	2	2	2	2	2	2	2	2
Oui	25-34	Féminin	Canada	Urbain (ville)	Étudiant	Diplôme universitaire de premier cycle	3-4 heures/jour	Oui	Non	Oui	Oui	3	2	2	3	2	2	3	2	3	2	3	3	2	2	1	1	1	2	2	2	2	2	1	2	2	3	2	2	2	2	2	2	2	2	2	2	2	2
Oui	18-24	Masculin	Canada	Banlieue (bordure d'une grande ville)	Étudiant	Diplôme universitaire de deuxième cycle ou professionnel (Maîtrise, Doctorat, Médecine, etc.)	5-6 heures/jour	Oui	Non	Oui	Non	3	2	2	3	2	2	3	2	3	2	3	3	2	2	1	1	1	2	2	2	2	2	1	2	2	3	2	2	2	2	2	2	2	2	2	2	2	2
Oui	18-24	Masculin	Canada	Urbain (ville)	Étudiant	Diplôme universitaire de deuxième cycle ou professionnel (Maîtrise, Doctorat, Médecine, etc.)	Moins d'une heure/jour	Oui	Non	Oui	Oui	3	3	1	1	2	1	1	2	5	4	4	5	1	1	1	1	1	1	4	2	2	3	1	1	1	2	2	3	2	1	4	3	4	2	2	3	1	1
Oui	25-34	Masculin	Canada	Banlieue (bordure d'une grande ville)	Emploi temps-plein (36 heures par semaine)	Diplôme universitaire de premier cycle	3-4 heures/jour	Oui	Non	Oui	Oui	1	1	1	2	1	1	4	2	1	2	4	3	1	1	1	1	1	1	1	1	3	1	1	3	1	1	1	1	1	1	2	3	3	2	3	1	1	1
Oui	25-34	Féminin	Canada	Rural (campagne)	Étudiant	Diplôme universitaire de deuxième cycle ou professionnel (Maîtrise, Doctorat, Médecine, etc.)	Moins d'une heure/jour	Oui	Non	Non	Non	3	3	3	2	2	2	4	1	2	1	3	4	2	2	1	1	1	2	2	2	2	2	1	2	2	3	2	2	2	2	2	2	2	2	2	2	2	2
Oui	25-34	Féminin	Canada	Banlieue (bordure d'une grande ville)	Autre	Secondaire ou inférieur	3-4 heures/jour	Oui	Non	Oui	Oui	4	5	2	2	1	1	4	3	2	4	4	4	5	3	3	2	2	1	1	1	3	3	1	4	5	5	5	5	5	5	4	4	1	2	3	2	3	1
Oui	35-44	Féminin	Canada	Rural (campagne)	Sans emploi (ni aux études)	Formation professionnelle ou diplôme technique	3-4 heures/jour	Non	Oui	Non	Non	3	2	2	3	1	1	1	3	4	2	1	2	1	1	1	1	1	1	1	1	1	1	1	1	2	3	1	1	1	2	3	2	1	1	1	1	3	2
Oui	25-34	Féminin	Canada	Urbain (ville)	Travailleur autonome	Diplôme universitaire de deuxième cycle ou professionnel (Maîtrise, Doctorat, Médecine, etc.)	1-2 heures/jour	Oui	Oui	Oui	Non	4	4	4	4	4	2	3	2	5	4	4	4	3	1	1	1	1	1	4	3	2	4	2	3	1	3	3	4	3	3	2	3	3	2	2	2	3	1
Oui	25-34	Féminin	Canada	Urbain (ville)	Emploi temps-plein (36 heures par semaine)	Diplôme universitaire de deuxième cycle ou professionnel (Maîtrise, Doctorat, Médecine, etc.)	7 heures ou plus/jour	Oui	Non	Oui	Oui	4	3	3	5	2	2	2	2	1	2	3	1	2	1	1	1	1	1	3	1	1	1	1	1	2	3	2	2	2	2	2	2	2	2	2	2	2	2
Oui	25-34	Féminin	Canada	Urbain (ville)	Emploi temps-plein (36 heures par semaine)	Formation professionnelle ou diplôme technique	3-4 heures/jour	Oui	Non	Oui	Oui	3	2	3	3	2	3	1	1	4	1	1	4	3	1	1	1	1	1	1	1	1	1	1	1	1	2	2	2	2	2	3	3	1	1	1	1	3	1
Oui	25-34	Féminin	Canada	Urbain (ville)	Travailleur autonome	Diplôme universitaire de deuxième cycle ou professionnel (Maîtrise, Doctorat, Médecine, etc.)	1-2 heures/jour	Non	Non	Oui	Non	3	2	2	3	2	2	3	2	3	2	3	3	2	2	1	1	1	2	2	2	2	2	1	2	2	3	2	2	2	2	2	2	2	2	2	2	2	2
Oui	18-24	Féminin	Canada	Rural (campagne)	Étudiant	Secondaire ou inférieur	7 heures ou plus/jour	Non	Non	Non	Non	3	2	2	3	2	2	3	2	3	2	3	3	2	2	1	1	1	2	2	2	2	2	1	2	2	3	2	2	2	2	2	2	2	2	2	2	2	2
Oui	35-44	Féminin	Canada	Urbain (ville)	Emploi temps-plein (36 heures par semaine)	Diplôme universitaire de premier cycle	3-4 heures/jour	Oui	Oui	Oui	Oui	3	2	2	3	2	2	3	2	3	2	3	3	2	2	1	1	1	2	2	2	2	2	1	2	2	3	2	2	2	2	2	2	2	2	2	2	2	2
Oui	25-34	Féminin	Canada	Urbain (ville)	Emploi temps-plein (36 heures par semaine)	Diplôme universitaire de deuxième cycle ou professionnel (Maîtrise, Doctorat, Médecine, etc.)	1-2 heures/jour	Oui	Non	Oui	Non	4	3	3	4	5	3	3	2	3	2	3	3	2	2	1	1	1	2	2	2	2	2	1	2	2	3	2	2	2	2	2	2	2	2	2	2	2	2
Oui	18-24	Masculin	Canada	Banlieue (bordure d'une grande ville)	Étudiant	Diplôme universitaire de premier cycle	1-2 heures/jour	Oui	Oui	Oui	Non	1	1	1	4	1	1	2	1	1	2	2	1	1	1	1	1	1	1	1	1	1	1	1	1	1	1	1	1	1	1	1	1	1	1	1	1	1	1
Oui	35-44	Féminin	Canada	Urbain (ville)	Étudiant	Diplôme universitaire de deuxième cycle ou professionnel (Maîtrise, Doctorat, Médecine, etc.)	Moins d'une heure/jour	Oui	Non	Oui	Non	1	1	1	1	1	1	1	1	1	1	1	1	1	1	1	1	1	1	1	1	1	1	1	1	1	1	1	1	1	1	1	1	1	1	1	1	1	1
Oui	45-54	Féminin	Canada	Banlieue (bordure d'une grande ville)	Travailleur autonome	Formation professionnelle ou diplôme technique	3-4 heures/jour	Oui	Non	Non	Non	3	3	1	1	1	1	3	3	3	1	1	2	2	1	1	1	1	1	2	1	1	1	3	1	1	3	1	1	1	1	2	3	1	3	1	1	3	1
Oui	55-64	Féminin	Canada	Banlieue (bordure d'une grande ville)	Retraité	Diplôme universitaire de premier cycle	1-2 heures/jour	Oui	Non	Non	Non	2	1	1	1	1	1	1	1	2	1	1	1	1	1	1	1	1	1	1	1	1	1	1	1	1	2	1	1	1	1	1	1	1	1	1	1	1	1
Oui	45-54	Féminin	Canada	Urbain (ville)	Emploi temps-plein (36 heures par semaine)	Diplôme universitaire de deuxième cycle ou professionnel (Maîtrise, Doctorat, Médecine, etc.)	3-4 heures/jour	Oui	Non	Oui	Oui	4	2	2	2	1	2	2	1	5	3	3	4	1	1	1	1	1	2	1	2	3	3	1	1	3	4	1	4	3	3	2	3	4	1	2	1	2	2
Oui	25-34	Féminin	Canada	Banlieue (bordure d'une grande ville)	Emploi temps-plein (36 heures par semaine)	Diplôme universitaire de premier cycle	1-2 heures/jour	Oui	Oui	Oui	Non	3	2	3	2	3	2	1	2	3	1	3	3	1	1	1	2	1	1	1	2	2	1	1	1	3	3	2	3	2	3	1	1	2	1	1	1	1	1
Oui	65 et plus	Féminin	Canada	Banlieue (bordure d'une grande ville)	Retraité	Diplôme universitaire de deuxième cycle ou professionnel (Maîtrise, Doctorat, Médecine, etc.)	Moins d'une heure/jour	Non	Non	Non	Non	1	1	1	1	1	1	1	1	1	1	1	1	1	1	1	1	1	1	1	1	1	1	1	1	1	1	1	1	1	1	1	1	1	1	1	1	1	1
Oui	45-54	Féminin	Canada	Banlieue (bordure d'une grande ville)	Emploi temps-plein (36 heures par semaine)	Diplôme universitaire de premier cycle	3-4 heures/jour	Oui	Non	Oui	Non	3	2	2	3	2	2	3	2	3	2	3	3	2	2	1	1	1	2	2	2	2	2	1	2	2	3	2	2	2	2	2	2	2	2	2	2	2	2
Oui	25-34	Féminin	Canada	Urbain (ville)	Travailleur autonome	Diplôme universitaire de deuxième cycle ou professionnel (Maîtrise, Doctorat, Médecine, etc.)	3-4 heures/jour	Oui	Non	Oui	Non	4	1	1	3	1	1	3	2	3	2	3	3	2	2	1	1	1	2	2	2	2	2	1	2	2	3	2	2	2	2	2	2	2	2	2	2	2	2
Oui	65 et plus	Masculin	Canada	Rural (campagne)	Retraité	Diplôme universitaire de deuxième cycle ou professionnel (Maîtrise, Doctorat, Médecine, etc.)	1-2 heures/jour	Non	Non	Non	Non	1	1	2	2	2	2	2	2	2	2	2	2	2	2	1	1	2	1	3	3	2	2	1	3	1	4	2	2	2	3	3	2	2	3	2	2	1	1
Oui	35-44	Féminin	Canada	Banlieue (bordure d'une grande ville)	Travailleur autonome	Diplôme universitaire de deuxième cycle ou professionnel (Maîtrise, Doctorat, Médecine, etc.)	1-2 heures/jour	Oui	Non	Oui	Oui	3	2	2	3	2	2	3	2	3	2	3	3	2	2	1	1	1	2	2	2	2	2	1	2	2	3	2	2	2	2	2	2	2	2	2	2	2	2
Oui	18-24	Masculin	United States of America	Banlieue (bordure d'une grande ville)	Emploi temps-plein (36 heures par semaine)	Diplôme universitaire de premier cycle	3-4 heures/jour	Oui	Non	Oui	Oui	3	2	2	3	2	2	3	2	3	2	3	3	2	2	1	1	1	2	2	2	2	2	1	2	2	3	2	2	2	2	2	2	2	2	2	2	2	2
Oui	65 et plus	Féminin	Canada	Urbain (ville)	Emploi à temps-partiel (moins de 36 heures par semaine)	Diplôme universitaire de premier cycle	1-2 heures/jour	Oui	Oui	Oui	Oui	3	1	1	4	1	1	2	1	1	1	1	5	1	1	1	1	1	1	2	1	4	3	1	1	1	3	3	3	3	3	1	1	1	1	1	1	2	1
Oui	18-24	Féminin	Canada	Banlieue (bordure d'une grande ville)	Étudiant	Diplôme universitaire de premier cycle	1-2 heures/jour	Oui	Non	Non	Non	1	1	1	1	1	1	2	1	1	1	1	2	1	1	1	1	1	1	2	1	2	2	1	1	1	3	1	1	1	5	2	3	2	1	1	2	1	3
Oui	35-44	Féminin	Canada	Urbain (ville)	Emploi temps-plein (36 heures par semaine)	Autre	3-4 heures/jour	Oui	Oui	Oui	Oui	1	1	1	1	1	1	2	2	4	3	3	4	2	2	1	1	1	2	2	2	2	2	1	2	2	3	2	2	2	2	2	2	2	2	2	2	2	2
Oui	18-24	Masculin	Algérie	Banlieue (bordure d'une grande ville)	Étudiant	Formation professionnelle ou diplôme technique	5-6 heures/jour	Oui	Non	Oui	Oui	4	4	4	2	3	1	1	1	1	1	1	1	2	1	1	1	2	2	1	1	1	2	1	3	1	2	1	2	1	2	2	4	1	3	2	2	3	3
Oui	35-44	Féminin	Canada	Urbain (ville)	Étudiant	Diplôme universitaire de premier cycle	3-4 heures/jour	Oui	Oui	Oui	Oui	5	3	3	5	3	1	4	3	3	3	3	3	4	4	1	3	1	1	1	1	2	2	1	1	1	3	1	1	2	1	1	3	3	2	1	3	1	1
Oui	25-34	Féminin	Canada	Banlieue (bordure d'une grande ville)	Emploi temps-plein (36 heures par semaine)	Diplôme universitaire de premier cycle	1-2 heures/jour	Oui	Non	Non	Non	3	2	2	3	2	2	3	2	3	2	3	3	2	2	1	1	1	2	2	2	2	2	1	2	2	3	2	2	2	2	2	2	2	2	2	2	2	2
Oui	35-44	Féminin	Canada	Banlieue (bordure d'une grande ville)	Emploi temps-plein (36 heures par semaine)	Diplôme universitaire de premier cycle	1-2 heures/jour	Non	Non	Non	Non	3	2	2	3	2	2	3	2	3	2	3	3	2	2	1	1	1	2	2	2	2	2	1	2	2	3	2	2	2	2	2	2	2	2	2	2	2	2
Oui	18-24	Féminin	Canada	Banlieue (bordure d'une grande ville)	Étudiant	Diplôme universitaire de premier cycle	1-2 heures/jour	Oui	Oui	Oui	Non	2	1	1	1	1	1	4	4	4	1	5	4	1	1	2	1	1	1	1	1	1	2	1	1	1	3	1	1	2	1	2	1	2	1	1	1	2	1
Oui	18-24	Féminin	Canada	Urbain (ville)	Étudiant	Formation professionnelle ou diplôme technique	3-4 heures/jour	Oui	Oui	Oui	Non	3	3	2	3	1	1	3	3	2	2	3	4	2	3	2	2	2	2	4	4	4	4	3	3	2	2	2	2	3	3	2	2	2	2	2	1	1	1
Oui	18-24	Féminin	Canada	Banlieue (bordure d'une grande ville)	Étudiant	Diplôme universitaire de premier cycle	5-6 heures/jour	Oui	Oui	Oui	Oui	3	1	1	3	1	1	2	1	1	1	2	5	1	2	3	1	2	3	1	1	2	2	1	1	2	4	1	2	2	2	4	3	2	1	3	1	4	4
Oui	18-24	Féminin	Canada	Urbain (ville)	Emploi temps-plein (36 heures par semaine)	Diplôme universitaire de premier cycle	1-2 heures/jour	Oui	Non	Oui	Non	4	2	2	2	2	2	3	1	2	1	1	2	1	1	1	1	1	1	1	1	1	1	2	1	1	1	1	1	1	1	1	1	3	1	1	1	1	1
Oui	25-34	Féminin	Canada	Banlieue (bordure d'une grande ville)	Emploi temps-plein (36 heures par semaine)	Diplôme universitaire de premier cycle	5-6 heures/jour	Oui	Non	Non	Non	1	1	1	1	1	1	3	2	3	2	3	3	2	2	1	1	1	2	2	2	2	2	1	2	2	3	2	2	2	2	2	2	2	2	2	2	2	2
Oui	18-24	Féminin	Canada	Urbain (ville)	Étudiant	Formation professionnelle ou diplôme technique	3-4 heures/jour	Oui	Non	Oui	Oui	3	2	2	3	2	2	3	2	3	2	3	3	2	2	1	1	1	2	2	2	2	2	1	2	2	3	2	2	2	2	2	2	2	2	2	2	2	2
Oui	45-54	Féminin	Canada	Banlieue (bordure d'une grande ville)	Emploi temps-plein (36 heures par semaine)	Formation professionnelle ou diplôme technique	1-2 heures/jour	Oui	Non	Oui	Oui	3	2	2	3	2	2	3	2	3	2	3	3	2	2	1	1	1	2	2	2	2	2	1	2	2	3	2	2	2	2	2	2	2	2	2	2	2	2
Oui	18-24	Féminin	Canada	Banlieue (bordure d'une grande ville)	Étudiant	Diplôme universitaire de premier cycle	3-4 heures/jour	Oui	Non	Oui	Oui	3	2	2	3	2	2	3	2	3	2	3	3	2	2	1	1	1	2	2	2	2	2	1	2	2	3	2	2	2	2	2	2	2	2	2	2	2	2
Oui	18-24	Féminin	Canada	Banlieue (bordure d'une grande ville)	Étudiant	Diplôme universitaire de premier cycle	3-4 heures/jour	Oui	Oui	Oui	Oui	3	3	3	1	2	2	4	4	5	5	5	5	1	1	1	1	1	1	1	1	1	1	1	1	4	4	4	5	5	5	4	4	4	3	4	3	3	2
Oui	55-64	Féminin	Canada	Urbain (ville)	Emploi temps-plein (36 heures par semaine)	Diplôme universitaire de premier cycle	1-2 heures/jour	Oui	Non	Oui	Non	3	5	5	5	5	4	4	2	1	1	1	1	1	1	1	1	1	1	1	1	1	1	1	1	1	4	1	3	4	4	1	1	2	1	1	1	1	1
Oui	18-24	Féminin	Canada	Urbain (ville)	Étudiant	Diplôme universitaire de premier cycle	3-4 heures/jour	Non	Non	Oui	Oui	2	3	3	2	1	1	3	3	4	4	4	5	2	1	1	1	1	1	1	1	2	2	1	1	2	3	2	2	2	4	3	4	4	3	2	2	1	1
Oui	55-64	Féminin	United States of America	Banlieue (bordure d'une grande ville)	Emploi temps-plein (36 heures par semaine)	Diplôme universitaire de deuxième cycle ou professionnel (Maîtrise, Doctorat, Médecine, etc.)	Moins d'une heure/jour	Oui	Non	Oui	Non	5	1	1	4	1	1	1	1	1	2	2	2	4	1	1	1	1	1	2	1	2	2	1	2	3	3	1	1	1	1	1	1	1	1	1	1	3	3
Oui	65 et plus	Masculin	Canada	Banlieue (bordure d'une grande ville)	Retraité	Secondaire ou inférieur	Moins d'une heure/jour	Non	Non	Non	Non	3	5	5	5	5	5	3	2	3	2	3	3	2	2	1	1	1	2	2	2	2	2	1	2	2	3	2	2	2	2	2	2	2	2	2	2	2	2
Oui	18-24	Féminin	Canada	Urbain (ville)	Étudiant	Autre	3-4 heures/jour	Oui	Oui	Oui	Non	4	1	1	3	2	1	4	3	4	3	4	2	1	1	1	1	2	2	3	1	3	4	1	1	2	4	1	1	1	1	1	1	2	1	1	1	4	2
Oui	25-34	Féminin	Canada	Banlieue (bordure d'une grande ville)	Emploi temps-plein (36 heures par semaine)	Diplôme universitaire de premier cycle	3-4 heures/jour	Oui	Oui	Oui	Oui	5	1	1	3	1	1	1	1	5	3	2	2	1	1	1	1	1	1	1	1	1	1	1	1	5	5	5	4	4	5	1	1	1	1	1	1	1	1
Oui	18-24	Féminin	Canada	Urbain (ville)	Étudiant	Formation professionnelle ou diplôme technique	1-2 heures/jour	Oui	Oui	Oui	Oui	3	2	2	3	2	2	3	2	3	2	3	3	2	2	1	1	1	2	2	2	2	2	1	2	2	3	2	2	2	2	2	2	2	2	2	2	2	2
Oui	18-24	Masculin	United States of America	Banlieue (bordure d'une grande ville)	Emploi temps-plein (36 heures par semaine)	Diplôme universitaire de premier cycle	3-4 heures/jour	Oui	Non	Oui	Oui	3	2	2	3	2	2	3	2	3	2	3	3	2	2	1	1	1	2	2	2	2	2	1	2	2	3	2	2	2	2	2	2	2	2	2	2	2	2
Oui	25-34	Féminin	Canada	Banlieue (bordure d'une grande ville)	Emploi temps-plein (36 heures par semaine)	Formation professionnelle ou diplôme technique	1-2 heures/jour	Oui	Oui	Oui	Oui	4	2	1	4	1	1	4	4	5	5	5	5	5	2	4	3	4	1	1	1	4	4	1	1	2	3	2	2	2	2	2	2	2	2	2	2	2	2
Oui	18-24	Féminin	Canada	Urbain (ville)	Étudiant	Diplôme universitaire de premier cycle	3-4 heures/jour	Oui	Non	Non	Oui	1	1	1	2	2	1	3	3	2	1	4	4	2	3	3	1	2	1	1	1	1	1	1	1	1	5	1	1	1	1	5	4	2	1	2	3	1	1
Oui	18-24	Féminin	Canada	Urbain (ville)	Étudiant	Diplôme universitaire de premier cycle	3-4 heures/jour	Oui	Non	Oui	Oui	3	2	2	3	2	2	3	2	3	2	3	3	2	2	1	1	1	2	2	2	2	2	1	2	2	3	2	2	2	2	2	2	2	2	2	2	2	2
Oui	18-24	Féminin	Canada	Banlieue (bordure d'une grande ville)	Étudiant	Diplôme universitaire de premier cycle	3-4 heures/jour	Oui	Oui	Oui	Non	2	2	1	2	2	1	3	3	5	1	2	2	2	1	1	1	1	1	1	1	2	1	1	1	1	3	2	2	2	4	1	1	2	1	1	1	1	1
Oui	18-24	Féminin	Canada	Urbain (ville)	Étudiant	Diplôme universitaire de premier cycle	1-2 heures/jour	Oui	Non	Oui	Non	3	2	2	3	2	2	3	2	3	2	3	3	2	2	1	1	1	2	2	2	2	2	1	2	2	3	2	2	2	2	2	2	2	2	2	2	2	2
Oui	45-54	Masculin	Canada	Banlieue (bordure d'une grande ville)	Emploi temps-plein (36 heures par semaine)	Diplôme universitaire de deuxième cycle ou professionnel (Maîtrise, Doctorat, Médecine, etc.)	3-4 heures/jour	Oui	Non	Oui	Non	4	4	4	2	2	2	1	1	4	1	4	5	1	1	1	1	1	1	1	1	1	1	1	1	4	4	4	4	4	4	1	1	1	1	1	1	1	1
Oui	35-44	Féminin	Canada	Urbain (ville)	Étudiant	Diplôme universitaire de deuxième cycle ou professionnel (Maîtrise, Doctorat, Médecine, etc.)	1-2 heures/jour	Oui	Non	Oui	Oui	4	2	2	2	2	2	3	2	2	2	3	2	4	3	1	2	1	1	1	1	1	1	1	1	1	1	1	1	1	1	3	2	2	2	3	2	2	1
Oui	55-64	Féminin	Canada	Urbain (ville)	Emploi temps-plein (36 heures par semaine)	Diplôme universitaire de premier cycle	1-2 heures/jour	Non	Non	Non	Oui	2	1	2	2	2	1	3	2	2	3	2	2	2	1	1	1	1	1	1	1	1	1	1	1	2	2	1	1	1	1	2	2	2	2	2	2	3	1
Oui	18-24	Féminin	Canada	Urbain (ville)	Emploi à temps-partiel (moins de 36 heures par semaine)	Diplôme universitaire de deuxième cycle ou professionnel (Maîtrise, Doctorat, Médecine, etc.)	1-2 heures/jour	Oui	Oui	Oui	Non	3	2	2	3	2	2	3	2	3	2	3	3	2	2	1	1	1	2	2	2	2	2	1	2	2	3	2	2	2	2	2	2	2	2	2	2	2	2
Oui	18-24	Masculin	Canada	Urbain (ville)	Étudiant	Formation professionnelle ou diplôme technique	5-6 heures/jour	Non	Non	Non	Oui	3	2	2	3	2	2	3	2	3	2	3	3	2	2	1	1	1	2	2	2	2	2	1	2	2	3	2	2	2	2	2	2	2	2	2	2	2	2
Oui	55-64	Masculin	France	Banlieue (bordure d'une grande ville)	Travailleur autonome	Diplôme universitaire de deuxième cycle ou professionnel (Maîtrise, Doctorat, Médecine, etc.)	1-2 heures/jour	Oui	Oui	Oui	Oui	3	4	4	3	3	3	2	2	3	3	1	2	1	1	1	1	1	1	1	1	1	1	1	1	1	3	1	2	2	1	1	2	3	2	2	1	1	1
Oui	35-44	Féminin	Canada	Banlieue (bordure d'une grande ville)	Travailleur autonome	Diplôme universitaire de premier cycle	3-4 heures/jour	Oui	Oui	Non	Oui	5	1	2	3	1	1	4	4	5	4	4	5	5	3	2	1	5	5	5	5	4	4	3	5	4	5	5	2	4	4	5	5	5	3	5	4	3	1
Oui	45-54	Féminin	Canada	Rural (campagne)	Emploi à temps-partiel (moins de 36 heures par semaine)	Diplôme universitaire de premier cycle	3-4 heures/jour	Oui	Non	Oui	Oui	1	1	1	1	1	1	3	2	3	2	3	3	2	2	1	1	1	2	2	2	2	2	1	2	2	3	2	2	2	2	2	2	2	2	2	2	2	2
Oui	55-64	Féminin	Canada	Rural (campagne)	Emploi temps-plein (36 heures par semaine)	Diplôme universitaire de premier cycle	3-4 heures/jour	Oui	Non	Oui	Oui	2	2	2	3	1	2	4	3	3	2	3	4	1	1	1	1	1	1	1	1	2	2	1	1	1	2	3	2	3	2	1	1	3	1	1	1	2	1
Oui	18-24	Féminin	Canada	Banlieue (bordure d'une grande ville)	Étudiant	Formation professionnelle ou diplôme technique	3-4 heures/jour	Oui	Non	Oui	Oui	3	2	3	4	2	2	4	4	5	3	3	4	3	2	1	1	1	1	2	1	1	3	1	1	2	1	2	1	1	2	3	3	3	2	3	2	2	2
Oui	18-24	Féminin	Canada	Urbain (ville)	Étudiant	Diplôme universitaire de premier cycle	1-2 heures/jour	Oui	Oui	Oui	Non	2	1	1	2	1	1	4	4	5	3	4	2	1	1	1	1	1	1	1	1	1	3	1	1	1	2	1	1	1	2	1	1	1	1	1	2	1	1
Oui	25-34	Féminin	Canada	Banlieue (bordure d'une grande ville)	Travailleur autonome	Diplôme universitaire de deuxième cycle ou professionnel (Maîtrise, Doctorat, Médecine, etc.)	Moins d'une heure/jour	Oui	Non	Oui	Non	3	3	4	2	4	2	3	1	4	3	1	4	2	1	1	2	2	2	1	3	2	3	2	1	1	2	1	1	1	1	1	1	1	1	1	1	1	1
Oui	25-34	Féminin	Canada	Urbain (ville)	Emploi temps-plein (36 heures par semaine)	Diplôme universitaire de deuxième cycle ou professionnel (Maîtrise, Doctorat, Médecine, etc.)	3-4 heures/jour	Oui	Oui	Oui	Non	3	4	3	1	1	1	4	3	3	3	4	3	4	3	3	3	2	2	3	2	3	4	2	4	1	1	2	1	1	3	3	2	3	1	1	2	3	2
Oui	25-34	Masculin	Canada	Banlieue (bordure d'une grande ville)	Travailleur autonome	Diplôme universitaire de deuxième cycle ou professionnel (Maîtrise, Doctorat, Médecine, etc.)	1-2 heures/jour	Oui	Non	Oui	Non	3	1	2	2	1	1	2	1	3	2	4	5	1	1	1	1	1	1	1	2	2	1	1	2	3	2	1	3	3	3	1	3	3	1	1	3	4	1
Oui	25-34	Féminin	Canada	Banlieue (bordure d'une grande ville)	Emploi temps-plein (36 heures par semaine)	Diplôme universitaire de deuxième cycle ou professionnel (Maîtrise, Doctorat, Médecine, etc.)	3-4 heures/jour	Oui	Non	Oui	Oui	3	2	2	3	2	2	3	2	3	2	3	3	2	2	1	1	1	2	2	2	2	2	1	2	2	3	2	2	2	2	2	2	2	2	2	2	2	2
Oui	25-34	Féminin	Canada	Banlieue (bordure d'une grande ville)	Emploi temps-plein (36 heures par semaine)	Diplôme universitaire de deuxième cycle ou professionnel (Maîtrise, Doctorat, Médecine, etc.)	3-4 heures/jour	Oui	Oui	Oui	Non	4	1	1	1	1	1	2	1	3	2	1	4	2	2	1	1	1	2	2	2	2	2	1	2	2	3	2	2	2	2	2	2	2	2	2	2	2	2
Oui	35-44	Masculin	Canada	Banlieue (bordure d'une grande ville)	Emploi temps-plein (36 heures par semaine)	Formation professionnelle ou diplôme technique	1-2 heures/jour	Oui	Non	Oui	Non	3	2	2	3	2	2	3	2	3	2	3	3	2	2	1	1	1	2	2	2	2	2	1	2	2	3	2	2	2	2	2	2	2	2	2	2	2	2
Oui	55-64	Féminin	Canada	Banlieue (bordure d'une grande ville)	Emploi temps-plein (36 heures par semaine)	Diplôme universitaire de premier cycle	1-2 heures/jour	Oui	Non	Oui	Oui	2	1	1	1	1	1	1	1	2	1	1	2	1	1	1	1	1	1	1	1	1	1	1	1	2	2	2	2	2	2	1	1	1	1	1	1	1	1
Oui	25-34	Féminin	Canada	Banlieue (bordure d'une grande ville)	Emploi temps-plein (36 heures par semaine)	Diplôme universitaire de deuxième cycle ou professionnel (Maîtrise, Doctorat, Médecine, etc.)	3-4 heures/jour	Oui	Non	Oui	Oui	4	2	2	1	1	1	4	4	5	3	5	5	2	2	1	1	1	2	2	2	2	2	1	2	2	3	2	2	2	2	2	2	2	2	2	2	2	2
Oui	18-24	Féminin	Canada	Banlieue (bordure d'une grande ville)	Étudiant	Secondaire ou inférieur	1-2 heures/jour	Oui	Oui	Oui	Non	3	1	1	3	2	1	4	2	5	3	4	5	4	1	3	3	2	3	2	1	2	3	1	1	2	3	1	2	3	4	2	3	2	2	2	2	2	2
Oui	18-24	Féminin	Canada	Urbain (ville)	Étudiant	Formation professionnelle ou diplôme technique	3-4 heures/jour	Oui	Non	Oui	Oui	5	3	3	5	4	3	5	3	5	4	3	5	1	1	1	1	1	1	1	1	1	1	1	1	1	2	2	1	1	1	2	2	2	2	2	2	2	2
Oui	18-24	Masculin	United States of America	Urbain (ville)	Étudiant	Secondaire ou inférieur	3-4 heures/jour	Oui	Non	Oui	Non	3	2	2	3	2	2	3	2	3	2	3	3	2	2	1	1	1	2	2	2	2	2	1	2	2	3	2	2	2	2	2	2	2	2	2	2	2	2
Oui	18-24	Masculin	United States of America	Banlieue (bordure d'une grande ville)	Étudiant	Secondaire ou inférieur	3-4 heures/jour	Oui	Oui	Non	Oui	3	2	2	3	2	2	3	2	3	2	3	3	2	2	1	1	1	2	2	2	2	2	1	2	2	3	2	2	2	2	2	2	2	2	2	2	2	2
Oui	18-24	Masculin	United States of America	Banlieue (bordure d'une grande ville)	Étudiant	Secondaire ou inférieur	3-4 heures/jour	Oui	Oui	Oui	Non	3	2	2	3	2	2	3	2	3	2	3	3	2	2	1	1	1	2	2	2	2	2	1	2	2	3	2	2	2	2	2	2	2	2	2	2	2	2
Oui	18-24	Masculin	United States of America	Banlieue (bordure d'une grande ville)	Étudiant	Secondaire ou inférieur	3-4 heures/jour	Non	Non	Non	Non	2	1	1	1	1	1	1	1	1	1	1	1	1	1	1	1	1	1	1	1	1	1	1	1	1	1	1	1	1	1	1	1	1	1	1	1	1	1
Oui	18-24	Féminin	United States of America	Urbain (ville)	Étudiant	Secondaire ou inférieur	3-4 heures/jour	Oui	Non	Oui	Non	4	1	1	2	1	1	4	3	2	1	4	5	1	2	2	1	1	2	2	1	2	2	1	1	2	3	2	2	2	2	2	2	2	2	2	2	2	2
Oui	18-24	Féminin	United States of America	Banlieue (bordure d'une grande ville)	Étudiant	Secondaire ou inférieur	3-4 heures/jour	Oui	Non	Oui	Non	2	1	1	1	1	1	2	1	5	1	2	2	1	1	1	1	1	1	2	1	1	1	1	1	1	2	1	1	1	1	1	1	1	2	1	1	5	4
Oui	18-24	Féminin	United States of America	Urbain (ville)	Étudiant	Secondaire ou inférieur	5-6 heures/jour	Oui	Oui	Oui	Oui	4	4	4	5	3	5	4	2	3	3	5	4	3	3	3	3	3	3	3	1	4	3	1	3	3	4	4	3	4	4	2	5	4	5	4	2	4	4
Oui	25-34	Féminin	Canada	Banlieue (bordure d'une grande ville)	Travailleur autonome	Diplôme universitaire de premier cycle	3-4 heures/jour	Oui	Oui	Oui	Oui	4	3	2	2	2	1	3	2	3	2	3	3	2	2	1	1	1	2	2	2	2	2	1	2	2	3	2	2	2	2	2	2	2	2	2	2	2	2
Oui	25-34	Féminin	Canada	Urbain (ville)	Emploi temps-plein (36 heures par semaine)	Diplôme universitaire de premier cycle	1-2 heures/jour	Oui	Non	Oui	Non	2	1	2	3	1	1	3	2	4	1	1	4	1	1	1	1	1	1	1	1	1	1	1	4	2	3	1	3	3	3	3	1	2	1	2	2	1	1
Oui	18-24	Masculin	United States of America	Banlieue (bordure d'une grande ville)	Étudiant	Secondaire ou inférieur	5-6 heures/jour	Oui	Non	Non	Non	4	3	4	3	2	2	4	3	1	4	5	5	2	2	1	1	1	2	2	2	2	2	1	2	2	3	2	2	2	2	2	2	2	2	2	2	2	2
Oui	25-34	Féminin	Canada	Banlieue (bordure d'une grande ville)	Emploi temps-plein (36 heures par semaine)	Diplôme universitaire de deuxième cycle ou professionnel (Maîtrise, Doctorat, Médecine, etc.)	1-2 heures/jour	Oui	Non	Oui	Oui	3	2	2	3	2	2	3	2	3	2	3	3	2	2	1	1	1	2	2	2	2	2	1	2	2	3	2	2	2	2	2	2	2	2	2	2	2	2
Oui	25-34	Féminin	Canada	Banlieue (bordure d'une grande ville)	Autre	Diplôme universitaire de premier cycle	1-2 heures/jour	Oui	Oui	Oui	Non	5	3	2	3	2	2	5	4	5	4	4	5	1	1	1	1	1	1	1	1	1	1	1	1	1	1	1	1	1	1	1	1	1	1	1	1	1	1
Oui	55-64	Féminin	Canada	Banlieue (bordure d'une grande ville)	Emploi temps-plein (36 heures par semaine)	Diplôme universitaire de premier cycle	1-2 heures/jour	Oui	Oui	Oui	Non	4	5	3	3	2	3	2	2	1	1	4	3	1	1	1	1	1	1	1	1	1	1	1	1	1	1	1	1	1	1	2	2	2	2	2	2	2	2
Oui	25-34	Féminin	Canada	Banlieue (bordure d'une grande ville)	Emploi temps-plein (36 heures par semaine)	Diplôme universitaire de deuxième cycle ou professionnel (Maîtrise, Doctorat, Médecine, etc.)	1-2 heures/jour	Oui	Non	Oui	Non	5	3	4	3	3	3	3	2	3	2	3	3	2	2	1	1	1	2	2	2	2	2	1	2	2	3	2	2	2	2	2	2	2	2	2	2	2	2
Oui	25-34	Féminin	Canada	Urbain (ville)	Emploi temps-plein (36 heures par semaine)	Diplôme universitaire de premier cycle	1-2 heures/jour	Oui	Non	Oui	Non	3	1	1	3	1	1	3	2	4	2	2	2	1	1	2	1	2	1	2	2	2	2	1	2	2	3	2	2	2	2	2	2	2	2	2	2	2	2
Oui	25-34	Féminin	Canada	Urbain (ville)	Emploi temps-plein (36 heures par semaine)	Diplôme universitaire de deuxième cycle ou professionnel (Maîtrise, Doctorat, Médecine, etc.)	3-4 heures/jour	Oui	Non	Oui	Oui	3	2	2	3	2	2	3	2	3	2	3	3	2	2	1	1	1	2	2	2	2	2	1	2	2	3	2	2	2	2	2	2	2	2	2	2	2	2
Oui	45-54	Féminin	Canada	Rural (campagne)	Emploi temps-plein (36 heures par semaine)	Diplôme universitaire de premier cycle	3-4 heures/jour	Oui	Non	Oui	Non	4	2	1	3	3	2	4	4	4	3	2	2	2	2	2	3	2	1	1	1	1	1	2	1	2	1	1	2	2	4	3	2	1	2	2	2	3	4
Oui	45-54	Féminin	Canada	Urbain (ville)	Emploi temps-plein (36 heures par semaine)	Diplôme universitaire de premier cycle	3-4 heures/jour	Oui	Non	Oui	Oui	4	2	2	2	2	2	1	1	3	2	3	3	2	2	1	1	1	2	2	2	2	2	1	2	2	3	2	2	2	2	2	2	2	2	2	2	2	2
Oui	35-44	Féminin	Canada	Urbain (ville)	Travailleur autonome	Diplôme universitaire de deuxième cycle ou professionnel (Maîtrise, Doctorat, Médecine, etc.)	7 heures ou plus/jour	Oui	Non	Non	Non	3	2	2	3	2	2	3	2	3	2	3	3	2	2	1	1	1	2	2	2	2	2	1	2	2	3	2	2	2	2	2	2	2	2	2	2	2	2
Oui	35-44	Féminin	Canada	Banlieue (bordure d'une grande ville)	Emploi temps-plein (36 heures par semaine)	Diplôme universitaire de premier cycle	5-6 heures/jour	Oui	Non	Oui	Oui	2	1	1	3	2	2	4	5	5	4	4	4	1	1	1	1	1	1	1	1	1	1	1	1	1	3	1	1	1	1	1	2	1	1	1	1	4	4
Oui	25-34	Masculin	Canada	Banlieue (bordure d'une grande ville)	Étudiant	Diplôme universitaire de deuxième cycle ou professionnel (Maîtrise, Doctorat, Médecine, etc.)	1-2 heures/jour	Oui	Non	Non	Non	1	1	1	1	1	1	4	3	4	1	1	5	2	2	1	1	1	2	2	2	2	2	1	2	2	3	2	2	2	2	2	2	2	2	2	2	2	2
Oui	35-44	Non-binaire	Canada	Urbain (ville)	Emploi temps-plein (36 heures par semaine)	Secondaire ou inférieur	3-4 heures/jour	Oui	Non	Non	Non	3	2	2	3	2	2	3	2	3	2	3	3	2	2	1	1	1	2	2	2	2	2	1	2	2	3	2	2	2	2	2	2	2	2	2	2	2	2
Oui	25-34	Féminin	Canada	Banlieue (bordure d'une grande ville)	Emploi temps-plein (36 heures par semaine)	Secondaire ou inférieur	5-6 heures/jour	Oui	Non	Oui	Non	1	1	1	1	1	1	1	1	3	2	1	1	1	1	1	1	1	1	1	1	1	1	1	1	1	1	1	1	1	1	2	3	1	2	1	3	1	1
Oui	45-54	Féminin	Canada	Urbain (ville)	Emploi temps-plein (36 heures par semaine)	Diplôme universitaire de deuxième cycle ou professionnel (Maîtrise, Doctorat, Médecine, etc.)	3-4 heures/jour	Oui	Oui	Oui	Oui	2	2	2	4	2	1	3	3	3	2	2	2	1	1	1	1	1	2	1	1	1	1	1	1	1	3	1	1	1	2	2	2	4	2	3	2	3	3
Oui	45-54	Féminin	Canada	Urbain (ville)	Emploi temps-plein (36 heures par semaine)	Diplôme universitaire de premier cycle	3-4 heures/jour	Non	Oui	Oui	Oui	3	2	2	3	2	2	3	2	3	2	3	3	2	2	1	1	1	2	2	2	2	2	1	2	2	3	2	2	2	2	2	2	2	2	2	2	2	2
Oui	35-44	Féminin	Canada	Urbain (ville)	Emploi temps-plein (36 heures par semaine)	Formation professionnelle ou diplôme technique	3-4 heures/jour	Oui	Non	Oui	Non	2	1	1	2	1	1	4	3	4	4	3	3	1	1	1	1	1	1	1	1	1	1	1	1	1	1	1	1	1	2	1	2	1	1	1	1	3	2
Oui	25-34	Féminin	Canada	Rural (campagne)	Emploi temps-plein (36 heures par semaine)	Formation professionnelle ou diplôme technique	5-6 heures/jour	Oui	Oui	Oui	Oui	5	3	1	3	4	1	5	4	5	5	5	4	2	1	1	1	1	1	1	2	1	3	1	1	3	2	3	4	2	5	5	5	5	5	5	5	3	2
Oui	25-34	Féminin	Canada	Urbain (ville)	Emploi temps-plein (36 heures par semaine)	Diplôme universitaire de premier cycle	1-2 heures/jour	Non	Non	Oui	Non	3	3	2	2	1	1	4	3	2	2	3	4	2	1	1	1	1	1	1	1	1	1	1	1	1	3	2	3	2	2	3	2	3	2	2	2	2	1
Oui	55-64	Féminin	Canada	Urbain (ville)	Emploi temps-plein (36 heures par semaine)	Diplôme universitaire de premier cycle	7 heures ou plus/jour	Oui	Non	Oui	Oui	4	2	1	2	1	1	3	2	3	1	4	4	1	1	1	1	1	3	2	1	1	1	1	1	3	3	1	1	1	3	3	4	5	2	3	3	3	4
Oui	45-54	Masculin	Canada	Urbain (ville)	Emploi temps-plein (36 heures par semaine)	Diplôme universitaire de premier cycle	3-4 heures/jour	Oui	Oui	Oui	Non	3	3	3	2	2	2	3	2	3	2	3	3	2	2	1	1	1	2	2	2	2	2	1	2	2	3	2	2	2	2	2	2	2	2	2	2	2	2
Oui	25-34	Féminin	Canada	Urbain (ville)	Travailleur autonome	Diplôme universitaire de deuxième cycle ou professionnel (Maîtrise, Doctorat, Médecine, etc.)	1-2 heures/jour	Oui	Non	Oui	Oui	4	3	3	3	1	1	5	1	4	1	1	5	1	1	1	1	1	1	1	1	1	1	1	1	3	5	3	4	4	3	3	5	5	2	4	1	4	2
Oui	35-44	Féminin	Canada	Banlieue (bordure d'une grande ville)	Étudiant	Diplôme universitaire de deuxième cycle ou professionnel (Maîtrise, Doctorat, Médecine, etc.)	1-2 heures/jour	Oui	Oui	Oui	Oui	4	4	4	3	3	3	5	3	2	3	2	4	4	4	2	1	1	1	1	1	3	2	1	1	3	4	4	3	3	4	1	3	3	1	4	2	3	3
Oui	35-44	Féminin	Canada	Urbain (ville)	Emploi temps-plein (36 heures par semaine)	Formation professionnelle ou diplôme technique	3-4 heures/jour	Oui	Non	Oui	Non	3	1	1	3	1	1	3	2	3	1	1	5	2	2	1	1	1	1	3	2	3	1	1	3	3	4	1	1	1	3	2	1	3	1	1	1	3	1
Oui	18-24	Féminin	Canada	Urbain (ville)	Étudiant	Diplôme universitaire de premier cycle	3-4 heures/jour	Oui	Oui	Oui	Oui	4	3	3	2	2	2	4	4	4	5	4	5	5	5	1	2	3	3	4	4	3	3	4	2	2	1	1	2	1	1	3	1	4	1	4	2	3	5
Oui	25-34	Féminin	Canada	Rural (campagne)	Emploi temps-plein (36 heures par semaine)	Formation professionnelle ou diplôme technique	3-4 heures/jour	Oui	Oui	Oui	Oui	3	2	2	3	2	2	3	2	3	2	3	3	2	2	1	1	1	2	2	2	2	2	1	2	2	3	2	2	2	2	2	2	2	2	2	2	2	2
Oui	25-34	Féminin	Canada	Banlieue (bordure d'une grande ville)	Emploi temps-plein (36 heures par semaine)	Formation professionnelle ou diplôme technique	3-4 heures/jour	Oui	Non	Oui	Non	3	2	4	2	2	1	2	2	4	3	4	4	4	2	1	1	1	2	1	1	1	2	1	1	2	3	1	1	1	1	1	1	1	1	1	1	2	2
Oui	35-44	Féminin	Canada	Rural (campagne)	Autre	Formation professionnelle ou diplôme technique	3-4 heures/jour	Non	Oui	Oui	Oui	5	4	2	2	1	1	5	3	4	5	5	4	1	1	4	1	1	4	1	1	1	1	1	1	1	3	1	5	3	3	2	2	4	2	2	2	3	1
Oui	35-44	Féminin	Canada	Banlieue (bordure d'une grande ville)	Emploi temps-plein (36 heures par semaine)	Diplôme universitaire de deuxième cycle ou professionnel (Maîtrise, Doctorat, Médecine, etc.)	3-4 heures/jour	Oui	Oui	Oui	Non	3	5	5	4	4	5	5	2	1	1	3	5	1	1	1	1	1	1	1	1	1	1	1	1	1	1	1	1	1	1	2	2	2	2	2	2	2	2
Oui	25-34	Féminin	Canada	Banlieue (bordure d'une grande ville)	Travailleur autonome	Diplôme universitaire de deuxième cycle ou professionnel (Maîtrise, Doctorat, Médecine, etc.)	3-4 heures/jour	Oui	Oui	Oui	Oui	2	1	2	2	2	1	3	3	3	3	4	4	1	1	1	1	1	1	3	2	2	3	1	1	2	4	3	2	2	2	3	3	2	3	3	1	2	1
Oui	55-64	Féminin	Canada	Banlieue (bordure d'une grande ville)	Emploi temps-plein (36 heures par semaine)	Formation professionnelle ou diplôme technique	1-2 heures/jour	Oui	Oui	Oui	Oui	3	3	3	3	3	3	3	2	3	2	3	3	2	2	1	1	1	2	2	2	2	2	1	2	2	3	2	2	2	2	2	2	2	2	2	2	2	2
Oui	18-24	Masculin	Canada	Urbain (ville)	Étudiant	Diplôme universitaire de premier cycle	3-4 heures/jour	Oui	Non	Oui	Oui	2	3	3	2	4	2	2	1	2	2	2	4	1	1	1	1	1	1	1	1	1	1	1	1	1	2	3	4	2	3	1	1	1	1	1	1	2	1
Oui	25-34	Féminin	Canada	Banlieue (bordure d'une grande ville)	Travailleur autonome	Diplôme universitaire de deuxième cycle ou professionnel (Maîtrise, Doctorat, Médecine, etc.)	5-6 heures/jour	Oui	Non	Oui	Oui	2	1	1	1	3	1	4	2	5	2	2	5	2	2	1	1	1	1	5	4	4	3	5	2	1	1	1	1	3	3	5	5	5	2	4	2	3	1
Oui	18-24	Masculin	Canada	Urbain (ville)	Emploi temps-plein (36 heures par semaine)	Secondaire ou inférieur	3-4 heures/jour	Oui	Non	Oui	Oui	3	4	3	1	2	2	4	4	3	4	4	2	3	1	1	3	3	1	2	1	1	3	1	1	1	1	1	1	1	3	2	2	3	2	2	1	2	3
Oui	35-44	Féminin	Canada	Rural (campagne)	Emploi temps-plein (36 heures par semaine)	Diplôme universitaire de deuxième cycle ou professionnel (Maîtrise, Doctorat, Médecine, etc.)	Moins d'une heure/jour	Oui	Oui	Oui	Non	2	4	3	4	1	1	4	4	5	1	2	3	1	1	1	1	1	1	2	1	1	2	1	2	1	4	3	1	1	1	1	1	1	1	1	3	1	1
Oui	18-24	Féminin	Canada	Urbain (ville)	Étudiant	Diplôme universitaire de premier cycle	3-4 heures/jour	Oui	Oui	Oui	Oui	3	2	2	3	2	1	3	2	3	2	3	3	2	2	1	1	1	2	2	2	2	2	1	2	2	3	2	2	2	2	2	2	2	2	2	2	2	2
Oui	25-34	Féminin	Canada	Urbain (ville)	Emploi temps-plein (36 heures par semaine)	Diplôme universitaire de deuxième cycle ou professionnel (Maîtrise, Doctorat, Médecine, etc.)	1-2 heures/jour	Oui	Oui	Oui	Oui	4	3	3	4	3	3	4	4	3	4	3	4	2	2	1	1	1	1	1	1	4	1	1	4	4	4	3	4	5	5	1	3	4	2	1	1	2	1
Oui	25-34	Féminin	Canada	Urbain (ville)	Étudiant	Diplôme universitaire de premier cycle	3-4 heures/jour	Oui	Non	Oui	Oui	3	3	3	2	1	1	2	3	2	3	2	2	2	1	1	1	1	2	1	1	3	4	1	1	5	5	5	5	5	5	2	2	2	1	3	2	4	4
Oui	25-34	Féminin	Canada	Urbain (ville)	Emploi à temps-partiel (moins de 36 heures par semaine)	Formation professionnelle ou diplôme technique	5-6 heures/jour	Non	Non	Non	Non	3	2	2	3	2	2	3	2	3	2	3	3	2	2	1	1	1	2	2	2	2	2	1	2	2	3	2	2	2	2	2	2	2	2	2	2	2	2
Oui	18-24	Féminin	Canada	Banlieue (bordure d'une grande ville)	Étudiant	Diplôme universitaire de premier cycle	3-4 heures/jour	Oui	Oui	Oui	Oui	3	2	2	3	2	2	3	2	3	2	3	3	2	2	1	1	1	2	2	2	2	2	1	2	2	3	2	2	2	2	2	2	2	2	2	2	2	2
Oui	18-24	Féminin	Canada	Rural (campagne)	Emploi temps-plein (36 heures par semaine)	Secondaire ou inférieur	3-4 heures/jour	Oui	Oui	Oui	Oui	3	1	1	2	1	1	5	4	5	5	4	5	2	2	1	1	1	2	5	5	4	3	5	5	5	5	5	5	5	5	4	3	5	2	3	3	5	5
Oui	18-24	Féminin	France	Urbain (ville)	Étudiant	Diplôme universitaire de premier cycle	3-4 heures/jour	Oui	Non	Oui	Oui	3	2	2	3	2	2	3	2	3	2	3	3	2	2	1	1	1	2	2	2	2	2	1	2	2	3	2	2	2	2	2	2	2	2	2	2	2	2
Oui	45-54	Féminin	Canada	Banlieue (bordure d'une grande ville)	Emploi temps-plein (36 heures par semaine)	Diplôme universitaire de premier cycle	1-2 heures/jour	Non	Non	Non	Non	2	1	1	2	1	1	1	1	4	1	1	3	1	1	1	1	1	3	1	3	1	1	5	1	1	5	1	3	2	2	1	1	1	1	1	1	3	1
Oui	25-34	Féminin	Canada	Urbain (ville)	Emploi à temps-partiel (moins de 36 heures par semaine)	Diplôme universitaire de premier cycle	3-4 heures/jour	Oui	Oui	Oui	Non	3	3	1	1	1	1	2	2	4	3	4	1	1	1	1	1	1	1	1	1	1	1	1	1	1	2	1	1	1	1	2	1	1	1	1	1	1	1
Oui	25-34	Masculin	Canada	Banlieue (bordure d'une grande ville)	Emploi temps-plein (36 heures par semaine)	Secondaire ou inférieur	Moins d'une heure/jour	Non	Non	Non	Non	3	2	2	3	2	2	3	2	3	2	3	3	2	2	1	1	1	2	2	2	2	2	1	2	2	3	2	2	2	2	2	2	2	2	2	2	2	2
Oui	25-34	Féminin	Canada	Urbain (ville)	Emploi temps-plein (36 heures par semaine)	Diplôme universitaire de deuxième cycle ou professionnel (Maîtrise, Doctorat, Médecine, etc.)	5-6 heures/jour	Oui	Non	Oui	Oui	4	2	2	3	2	1	5	5	4	4	5	5	2	1	1	2	2	1	3	1	2	4	1	1	3	4	2	2	1	2	5	5	5	3	4	3	1	1
Oui	45-54	Féminin	Canada	Banlieue (bordure d'une grande ville)	Travailleur autonome	Diplôme universitaire de deuxième cycle ou professionnel (Maîtrise, Doctorat, Médecine, etc.)	Moins d'une heure/jour	Oui	Non	Oui	Non	4	2	2	3	1	2	3	5	2	4	3	2	3	1	1	1	1	2	4	5	3	3	3	4	3	4	3	2	2	3	5	1	2	1	1	1	1	1
Oui	55-64	Féminin	Canada	Urbain (ville)	Travailleur autonome	Formation professionnelle ou diplôme technique	1-2 heures/jour	Oui	Non	Oui	Oui	2	1	1	1	1	1	2	1	1	1	1	1	1	1	1	1	1	1	1	1	1	1	1	1	1	1	1	1	1	1	1	1	1	1	1	1	1	1
Oui	55-64	Féminin	Canada	Banlieue (bordure d'une grande ville)	Retraité	Formation professionnelle ou diplôme technique	1-2 heures/jour	Oui	Non	Oui	Oui	2	2	1	1	1	1	3	2	3	2	3	3	2	2	1	1	1	2	2	2	2	2	1	2	2	3	2	2	2	2	2	2	2	2	2	2	2	2
Oui	45-54	Masculin	Canada	Banlieue (bordure d'une grande ville)	Travailleur autonome	Diplôme universitaire de deuxième cycle ou professionnel (Maîtrise, Doctorat, Médecine, etc.)	Moins d'une heure/jour	Oui	Oui	Oui	Oui	5	4	4	4	3	3	5	3	5	5	4	4	1	1	1	1	1	1	5	3	3	4	1	3	1	4	2	2	2	2	1	1	1	1	1	1	1	1
Oui	25-34	Masculin	Canada	Urbain (ville)	Emploi temps-plein (36 heures par semaine)	Diplôme universitaire de deuxième cycle ou professionnel (Maîtrise, Doctorat, Médecine, etc.)	3-4 heures/jour	Oui	Oui	Oui	Oui	2	1	3	4	2	2	3	2	3	2	3	3	2	2	1	1	1	2	2	2	2	2	1	2	2	3	2	2	2	2	2	2	2	2	2	2	2	2
Oui	65 et plus	Féminin	Canada	Urbain (ville)	Retraité	Formation professionnelle ou diplôme technique	5-6 heures/jour	Oui	Non	Oui	Oui	3	4	3	4	2	2	4	3	4	4	3	3	2	2	2	2	2	2	1	4	2	3	2	4	1	5	2	2	4	4	3	3	4	1	3	3	3	5
Oui	45-54	Féminin	Canada	Banlieue (bordure d'une grande ville)	Emploi temps-plein (36 heures par semaine)	Diplôme universitaire de premier cycle	1-2 heures/jour	Non	Non	Non	Non	1	1	3	4	1	1	1	1	1	1	1	1	1	1	1	1	1	1	1	1	1	1	1	1	2	5	2	2	2	2	1	1	1	1	1	1	1	1
Oui	25-34	Féminin	Canada	Urbain (ville)	Étudiant	Diplôme universitaire de deuxième cycle ou professionnel (Maîtrise, Doctorat, Médecine, etc.)	5-6 heures/jour	Oui	Non	Oui	Non	3	2	2	3	2	2	3	2	3	2	3	3	2	2	1	1	1	2	2	2	2	2	1	2	2	3	2	2	2	2	2	2	2	2	2	2	2	2
Oui	35-44	Féminin	Canada	Banlieue (bordure d'une grande ville)	Emploi temps-plein (36 heures par semaine)	Diplôme universitaire de deuxième cycle ou professionnel (Maîtrise, Doctorat, Médecine, etc.)	Moins d'une heure/jour	Non	Non	Non	Non	3	2	1	1	2	1	3	2	3	2	3	3	2	2	1	1	1	2	2	2	2	2	1	2	2	3	2	2	2	2	2	2	2	2	2	2	2	2
Oui	35-44	Féminin	Canada	Banlieue (bordure d'une grande ville)	Emploi temps-plein (36 heures par semaine)	Formation professionnelle ou diplôme technique	3-4 heures/jour	Oui	Non	Non	Non	3	2	2	3	2	2	3	2	3	2	3	3	2	2	1	1	1	2	2	2	2	2	1	2	2	3	2	2	2	2	2	2	2	2	2	2	2	2
Oui	55-64	Féminin	France	Urbain (ville)	Emploi à temps-partiel (moins de 36 heures par semaine)	Formation professionnelle ou diplôme technique	3-4 heures/jour	Oui	Oui	Oui	Oui	4	1	1	5	1	1	4	3	1	1	1	3	3	3	1	1	1	1	1	1	1	1	1	3	1	3	1	1	3	2	3	3	2	1	4	2	3	2
Oui	25-34	Féminin	Canada	Banlieue (bordure d'une grande ville)	Emploi temps-plein (36 heures par semaine)	Diplôme universitaire de premier cycle	3-4 heures/jour	Oui	Oui	Oui	Non	2	2	3	2	2	2	2	2	2	1	2	1	1	1	1	1	1	1	1	1	1	1	1	1	2	3	2	2	2	2	2	2	2	2	2	2	2	2
Oui	25-34	Féminin	Canada	Urbain (ville)	Emploi temps-plein (36 heures par semaine)	Diplôme universitaire de premier cycle	5-6 heures/jour	Oui	Oui	Oui	Oui	3	1	1	1	1	1	4	3	4	2	4	4	2	2	1	2	2	2	4	4	4	4	1	1	1	3	1	1	3	3	3	5	3	3	4	2	1	1
Oui	18-24	Féminin	Canada	Urbain (ville)	Emploi temps-plein (36 heures par semaine)	Secondaire ou inférieur	3-4 heures/jour	Oui	Non	Oui	Non	2	2	1	3	1	1	5	5	2	1	3	1	4	1	1	1	2	3	1	1	1	1	1	1	5	5	2	4	5	3	3	4	2	1	1	4	1	1
Oui	18-24	Féminin	Canada	Banlieue (bordure d'une grande ville)	Étudiant	Secondaire ou inférieur	3-4 heures/jour	Oui	Non	Oui	Oui	3	2	2	3	2	2	3	2	3	2	3	3	2	2	1	1	1	2	2	2	2	2	1	2	2	3	2	2	2	2	2	2	2	2	2	2	2	2
Oui	25-34	Masculin	Canada	Banlieue (bordure d'une grande ville)	Emploi temps-plein (36 heures par semaine)	Diplôme universitaire de premier cycle	1-2 heures/jour	Oui	Non	Oui	Non	2	2	2	3	1	2	2	3	4	3	2	4	1	1	1	1	1	5	2	1	1	1	1	1	1	4	2	3	2	4	1	1	2	1	1	1	2	1
Oui	35-44	Féminin	Canada	Urbain (ville)	Emploi temps-plein (36 heures par semaine)	Formation professionnelle ou diplôme technique	3-4 heures/jour	Oui	Non	Oui	Non	4	2	4	3	1	1	4	1	5	3	3	4	1	1	1	1	1	1	1	1	2	3	1	1	1	3	1	1	2	1	1	1	3	1	1	1	1	1
Oui	55-64	Féminin	Canada	Banlieue (bordure d'une grande ville)	Emploi temps-plein (36 heures par semaine)	Diplôme universitaire de deuxième cycle ou professionnel (Maîtrise, Doctorat, Médecine, etc.)	Moins d'une heure/jour	Oui	Oui	Oui	Non	1	1	1	1	1	1	3	2	3	2	3	3	2	2	1	1	1	2	2	2	2	2	1	2	2	3	2	2	2	2	2	2	2	2	2	2	2	2
Oui	35-44	Féminin	Canada	Urbain (ville)	Étudiant	Diplôme universitaire de deuxième cycle ou professionnel (Maîtrise, Doctorat, Médecine, etc.)	1-2 heures/jour	Oui	Oui	Oui	Non	1	4	4	5	1	1	1	3	5	1	1	5	2	2	1	1	1	2	2	2	2	2	1	2	2	3	2	2	2	2	2	2	2	2	2	2	2	2
Oui	45-54	Féminin	Canada	Urbain (ville)	Emploi à temps-partiel (moins de 36 heures par semaine)	Formation professionnelle ou diplôme technique	1-2 heures/jour	Oui	Oui	Oui	Non	1	3	4	4	1	2	3	2	4	3	3	4	1	1	1	1	1	1	3	3	3	3	1	3	1	5	4	3	3	3	1	1	1	1	1	1	1	1
Oui	18-24	Féminin	Canada	Rural (campagne)	Étudiant	Diplôme universitaire de deuxième cycle ou professionnel (Maîtrise, Doctorat, Médecine, etc.)	3-4 heures/jour	Oui	Non	Non	Oui	2	1	1	2	1	1	4	1	4	3	3	4	1	1	2	1	1	2	2	1	2	2	1	3	2	2	1	1	1	1	1	1	3	1	1	2	1	1
Oui	45-54	Féminin	Canada	Banlieue (bordure d'une grande ville)	Emploi temps-plein (36 heures par semaine)	Diplôme universitaire de premier cycle	1-2 heures/jour	Oui	Oui	Non	Non	3	2	2	3	2	2	3	2	3	2	3	3	2	2	1	1	1	2	2	2	2	2	1	2	2	3	2	2	2	2	2	2	2	2	2	2	2	2
Oui	45-54	Féminin	France	Urbain (ville)	Autre	Diplôme universitaire de premier cycle	1-2 heures/jour	Non	Non	Non	Non	2	1	1	1	1	1	3	1	1	3	1	1	1	1	1	1	1	1	2	2	3	5	1	1	1	2	3	2	3	4	1	1	3	1	1	1	2	1
Oui	55-64	Féminin	Canada	Urbain (ville)	Retraité	Diplôme universitaire de deuxième cycle ou professionnel (Maîtrise, Doctorat, Médecine, etc.)	Moins d'une heure/jour	Oui	Non	Non	Non	3	2	2	4	3	4	1	1	2	1	1	4	1	1	1	1	1	1	3	1	1	1	1	2	1	4	1	1	1	1	1	1	1	1	1	1	1	1
Oui	45-54	Féminin	Canada	Rural (campagne)	Emploi temps-plein (36 heures par semaine)	Diplôme universitaire de premier cycle	3-4 heures/jour	Oui	Oui	Oui	Oui	3	2	2	3	1	1	3	4	4	3	3	4	3	3	2	3	3	3	1	2	2	2	2	2	3	5	4	3	3	3	4	5	5	3	3	3	3	2
Oui	55-64	Féminin	Canada	Urbain (ville)	Emploi temps-plein (36 heures par semaine)	Formation professionnelle ou diplôme technique	3-4 heures/jour	Oui	Oui	Oui	Non	4	3	4	4	1	1	3	2	1	3	3	5	3	3	3	1	1	1	2	1	1	1	1	1	1	2	1	1	1	1	1	1	1	1	1	1	4	2
Oui	25-34	Féminin	Canada	Urbain (ville)	Emploi temps-plein (36 heures par semaine)	Secondaire ou inférieur	1-2 heures/jour	Oui	Non	Oui	Oui	3	2	2	3	2	2	3	2	3	2	3	3	2	2	1	1	1	2	2	2	2	2	1	2	2	3	2	2	2	2	2	2	2	2	2	2	2	2
Oui	55-64	Masculin	Canada	Urbain (ville)	Emploi temps-plein (36 heures par semaine)	Secondaire ou inférieur	1-2 heures/jour	Non	Non	Non	Non	1	1	1	3	1	1	1	1	1	1	1	1	1	1	1	1	1	1	1	1	1	1	1	1	1	1	1	1	1	1	1	1	1	1	1	1	1	1
Oui	55-64	Féminin	Canada	Urbain (ville)	Emploi temps-plein (36 heures par semaine)	Diplôme universitaire de deuxième cycle ou professionnel (Maîtrise, Doctorat, Médecine, etc.)	1-2 heures/jour	Oui	Oui	Oui	Oui	3	3	3	2	2	1	3	2	2	2	3	2	1	1	1	5	4	4	1	1	3	4	1	1	2	4	4	4	4	4	4	4	4	3	3	2	2	2
Oui	25-34	Féminin	Canada	Urbain (ville)	Emploi temps-plein (36 heures par semaine)	Diplôme universitaire de premier cycle	3-4 heures/jour	Oui	Non	Oui	Non	3	2	2	3	2	2	3	2	3	2	3	3	2	2	1	1	1	2	2	2	2	2	1	2	2	3	2	2	2	2	2	2	2	2	2	2	2	2
Oui	35-44	Féminin	Canada	Banlieue (bordure d'une grande ville)	Emploi temps-plein (36 heures par semaine)	Diplôme universitaire de deuxième cycle ou professionnel (Maîtrise, Doctorat, Médecine, etc.)	5-6 heures/jour	Oui	Non	Oui	Oui	3	2	2	3	2	2	3	2	3	2	3	3	2	2	1	1	1	2	2	2	2	2	1	2	2	3	2	2	2	2	2	2	2	2	2	2	2	2
Oui	35-44	Féminin	Canada	Banlieue (bordure d'une grande ville)	Emploi à temps-partiel (moins de 36 heures par semaine)	Diplôme universitaire de premier cycle	1-2 heures/jour	Oui	Non	Non	Non	3	2	2	3	2	2	3	2	3	2	3	3	2	2	1	1	1	2	2	2	2	2	1	2	2	3	2	2	2	2	2	2	2	2	2	2	2	2
Oui	45-54	Féminin	Canada	Urbain (ville)	Emploi temps-plein (36 heures par semaine)	Formation professionnelle ou diplôme technique	1-2 heures/jour	Oui	Oui	Non	Non	2	1	1	1	1	1	3	1	1	1	1	3	1	1	1	1	1	1	1	1	1	1	1	1	2	3	2	2	2	2	2	2	2	2	2	2	2	2
Oui	25-34	Masculin	Canada	Urbain (ville)	Emploi temps-plein (36 heures par semaine)	Diplôme universitaire de premier cycle	3-4 heures/jour	Oui	Oui	Oui	Oui	3	2	2	3	2	2	3	2	3	2	3	3	2	2	1	1	1	2	2	2	2	2	1	2	2	3	2	2	2	2	2	2	2	2	2	2	2	2
Oui	25-34	Non-binaire	Canada	Urbain (ville)	Sans emploi (ni aux études)	Formation professionnelle ou diplôme technique	7 heures ou plus/jour	Oui	Non	Oui	Oui	3	2	2	3	2	2	3	2	3	2	3	3	2	2	1	1	1	2	2	2	2	2	1	2	2	3	2	2	2	2	2	2	2	2	2	2	2	2
Oui	65 et plus	Féminin	Canada	Banlieue (bordure d'une grande ville)	Retraité	Diplôme universitaire de premier cycle	1-2 heures/jour	Oui	Non	Oui	Oui	1	1	1	1	1	1	1	1	1	1	1	4	4	1	1	1	1	1	1	1	1	2	1	1	1	1	1	1	1	1	2	1	3	1	1	1	1	1
Oui	25-34	Féminin	Canada	Urbain (ville)	Emploi temps-plein (36 heures par semaine)	Formation professionnelle ou diplôme technique	Moins d'une heure/jour	Oui	Non	Oui	Non	3	2	2	3	2	2	3	2	3	2	3	3	2	2	1	1	1	2	2	2	2	2	1	2	2	3	2	2	2	2	2	2	2	2	2	2	2	2
Oui	18-24	Féminin	Canada	Urbain (ville)	Étudiant	Secondaire ou inférieur	5-6 heures/jour	Oui	Oui	Oui	Oui	3	2	2	3	2	2	3	2	3	2	3	3	2	2	1	1	1	2	2	2	2	2	1	2	2	3	2	2	2	2	2	2	2	2	2	2	2	2
Oui	25-34	Féminin	Canada	Banlieue (bordure d'une grande ville)	Emploi temps-plein (36 heures par semaine)	Diplôme universitaire de premier cycle	1-2 heures/jour	Non	Non	Non	Oui	3	3	4	2	2	2	4	4	3	3	2	2	4	4	1	4	4	1	1	1	1	1	1	1	3	1	1	1	4	4	3	5	3	1	3	1	1	1
Oui	35-44	Féminin	Canada	Banlieue (bordure d'une grande ville)	Travailleur autonome	Formation professionnelle ou diplôme technique	5-6 heures/jour	Oui	Oui	Oui	Non	4	1	1	4	1	1	4	2	2	1	1	2	3	2	3	2	1	2	4	4	2	3	3	4	2	1	2	1	2	2	4	2	4	3	4	3	1	1
Oui	55-64	Féminin	Canada	Banlieue (bordure d'une grande ville)	Emploi temps-plein (36 heures par semaine)	Diplôme universitaire de premier cycle	1-2 heures/jour	Oui	Oui	Oui	Oui	3	5	3	5	2	2	1	1	3	2	2	4	4	2	2	2	2	2	1	1	1	2	2	2	2	3	2	2	2	2	2	2	2	2	2	2	2	2
Oui	18-24	Féminin	Canada	Rural (campagne)	Étudiant	Autre	3-4 heures/jour	Oui	Non	Oui	Non	3	5	4	5	5	3	3	1	4	2	5	4	3	2	4	3	3	4	1	1	2	2	1	1	1	2	1	3	4	2	3	2	3	2	2	2	4	1
Oui	25-34	Féminin	Canada	Banlieue (bordure d'une grande ville)	Emploi temps-plein (36 heures par semaine)	Diplôme universitaire de deuxième cycle ou professionnel (Maîtrise, Doctorat, Médecine, etc.)	1-2 heures/jour	Oui	Oui	Oui	Oui	3	4	4	5	5	5	3	2	3	2	3	3	2	2	1	1	1	2	2	2	2	2	1	2	2	3	2	2	2	2	2	2	2	2	2	2	2	2
Oui	25-34	Masculin	Canada	Banlieue (bordure d'une grande ville)	Emploi temps-plein (36 heures par semaine)	Formation professionnelle ou diplôme technique	1-2 heures/jour	Oui	Non	Oui	Oui	5	5	1	1	1	1	2	1	5	1	3	3	1	3	1	1	2	1	1	1	1	1	1	1	1	1	1	1	1	1	2	2	2	2	2	2	2	2
Oui	55-64	Féminin	Canada	Banlieue (bordure d'une grande ville)	Emploi à temps-partiel (moins de 36 heures par semaine)	Formation professionnelle ou diplôme technique	3-4 heures/jour	Oui	Oui	Oui	Oui	1	1	1	1	1	1	3	2	3	2	3	3	2	2	1	1	1	2	2	2	2	2	1	2	2	3	2	2	2	2	2	2	2	2	2	2	2	2
Oui	18-24	Féminin	Canada	Banlieue (bordure d'une grande ville)	Étudiant	Diplôme universitaire de premier cycle	3-4 heures/jour	Non	Non	Non	Non	1	3	1	4	1	1	3	2	3	2	3	3	2	2	1	1	1	2	2	2	2	2	1	2	2	3	2	2	2	2	2	2	2	2	2	2	2	2
Oui	55-64	Féminin	Canada	Rural (campagne)	Emploi temps-plein (36 heures par semaine)	Formation professionnelle ou diplôme technique	1-2 heures/jour	Oui	Oui	Oui	Oui	3	4	3	4	4	2	4	3	2	3	4	4	2	2	1	1	1	2	2	2	2	2	1	2	2	3	2	2	2	2	2	2	2	2	2	2	2	2
Oui	55-64	Féminin	Canada	Rural (campagne)	Retraité	Diplôme universitaire de deuxième cycle ou professionnel (Maîtrise, Doctorat, Médecine, etc.)	1-2 heures/jour	Oui	Non	Oui	Oui	2	2	2	3	3	2	3	2	2	2	2	3	2	2	1	1	1	2	2	2	2	2	1	2	2	3	2	2	2	2	2	2	2	2	2	2	2	2
Oui	55-64	Masculin	Canada	Rural (campagne)	Travailleur autonome	Secondaire ou inférieur	3-4 heures/jour	Oui	Oui	Non	Oui	1	1	1	2	1	1	2	1	4	4	4	3	1	1	1	1	1	1	3	4	4	4	3	4	2	3	2	1	2	2	1	2	4	1	1	4	4	2
Oui	55-64	Masculin	Canada	Banlieue (bordure d'une grande ville)	Retraité	Formation professionnelle ou diplôme technique	3-4 heures/jour	Non	Non	Non	Oui	3	3	2	3	3	4	3	3	2	2	2	5	2	2	2	3	3	5	3	2	2	2	2	2	2	2	2	2	2	3	3	3	2	2	2	2	2	2
Oui	25-34	Féminin	Canada	Urbain (ville)	Étudiant	Diplôme universitaire de deuxième cycle ou professionnel (Maîtrise, Doctorat, Médecine, etc.)	3-4 heures/jour	Oui	Non	Oui	Oui	3	1	1	1	1	1	3	1	5	1	1	4	1	1	1	1	1	1	1	1	2	2	1	1	1	2	1	2	1	2	2	2	2	1	2	1	3	3
Oui	45-54	Féminin	France	Banlieue (bordure d'une grande ville)	Emploi temps-plein (36 heures par semaine)	Diplôme universitaire de deuxième cycle ou professionnel (Maîtrise, Doctorat, Médecine, etc.)	1-2 heures/jour	Oui	Oui	Oui	Non	3	1	1	1	1	1	1	1	1	1	1	1	1	1	1	1	1	1	2	1	1	1	1	1	1	2	1	1	1	1	1	1	1	1	1	1	1	1
Oui	25-34	Féminin	Canada	Rural (campagne)	Emploi temps-plein (36 heures par semaine)	Diplôme universitaire de premier cycle	1-2 heures/jour	Oui	Non	Oui	Oui	3	1	1	1	1	1	2	3	5	3	3	5	2	1	1	1	1	1	2	4	3	3	2	1	1	2	1	1	1	1	3	5	4	2	2	2	3	2
Oui	18-24	Masculin	Canada	Urbain (ville)	Étudiant	Formation professionnelle ou diplôme technique	3-4 heures/jour	Oui	Oui	Oui	Non	2	2	2	2	1	2	3	2	3	1	2	3	1	1	1	1	1	1	1	1	1	1	1	1	2	1	1	1	1	1	2	2	2	1	2	1	1	1
Oui	25-34	Féminin	Canada	Rural (campagne)	Emploi temps-plein (36 heures par semaine)	Formation professionnelle ou diplôme technique	5-6 heures/jour	Oui	Oui	Oui	Oui	3	4	3	4	3	2	3	3	5	3	2	2	4	3	1	2	2	1	3	4	3	2	4	3	2	4	1	2	2	2	4	2	3	2	4	5	3	1
Oui	25-34	Féminin	Canada	Banlieue (bordure d'une grande ville)	Travailleur autonome	Diplôme universitaire de deuxième cycle ou professionnel (Maîtrise, Doctorat, Médecine, etc.)	3-4 heures/jour	Oui	Non	Oui	Oui	3	3	3	4	1	1	4	2	4	3	1	4	1	1	1	1	1	1	1	1	3	1	1	1	1	1	1	1	1	1	2	4	4	1	1	1	1	1
Oui	25-34	Féminin	Netherlands	Urbain (ville)	Étudiant	Formation professionnelle ou diplôme technique	1-2 heures/jour	Non	Oui	Non	Non	2	2	1	2	1	2	5	4	2	4	4	4	1	2	1	1	2	2	1	2	2	2	1	2	5	4	4	4	5	4	1	2	2	2	1	1	2	1
Oui	18-24	Féminin	United Kingdom	Urbain (ville)	Étudiant	Diplôme universitaire de deuxième cycle ou professionnel (Maîtrise, Doctorat, Médecine, etc.)	3-4 heures/jour	Oui	Oui	Oui	Non	3	2	2	3	2	2	3	2	3	2	3	3	2	2	1	1	1	2	2	2	2	2	1	2	2	3	2	2	2	2	2	2	2	2	2	2	2	2
Oui	25-34	Féminin	Canada	Urbain (ville)	Étudiant	Diplôme universitaire de deuxième cycle ou professionnel (Maîtrise, Doctorat, Médecine, etc.)	3-4 heures/jour	Oui	Oui	Oui	Oui	1	1	1	1	1	1	3	3	5	3	3	5	1	1	1	1	1	1	1	1	1	1	1	1	1	3	1	1	1	1	3	1	2	1	1	1	1	1
Oui	18-24	Masculin	Netherlands	Urbain (ville)	Étudiant	Diplôme universitaire de deuxième cycle ou professionnel (Maîtrise, Doctorat, Médecine, etc.)	Moins d'une heure/jour	Oui	Non	Oui	Oui	3	3	3	2	2	3	3	3	2	4	3	3	2	2	3	2	3	2	4	3	3	4	3	3	2	3	2	3	3	3	1	2	2	1	2	2	3	3
Oui	18-24	Féminin	Canada	Banlieue (bordure d'une grande ville)	Étudiant	Formation professionnelle ou diplôme technique	3-4 heures/jour	Oui	Oui	Oui	Oui	3	2	2	2	2	2	2	1	2	3	1	1	3	1	1	1	1	1	2	4	2	2	3	2	2	2	1	2	1	2	1	3	3	2	2	2	2	1
Oui	35-44	Masculin	Russia	Urbain (ville)	Retraité	Diplôme universitaire de premier cycle	3-4 heures/jour	Oui	Oui	Oui	Oui	5	5	5	5	5	5	5	5	5	5	5	5	5	5	5	5	5	5	5	5	5	5	5	5	5	5	5	5	5	5	5	5	5	5	5	5	5	5
Oui	55-64	Féminin	Canada	Rural (campagne)	Emploi temps-plein (36 heures par semaine)	Formation professionnelle ou diplôme technique	1-2 heures/jour	Oui	Oui	Oui	Oui	3	2	2	4	3	2	3	2	4	2	3	4	2	1	1	1	1	1	2	1	4	4	2	3	2	3	2	2	2	2	5	5	5	4	4	4	3	2
Oui	25-34	Féminin	United States of America	Banlieue (bordure d'une grande ville)	Sans emploi (ni aux études)	Diplôme universitaire de premier cycle	5-6 heures/jour	Oui	Oui	Oui	Oui	5	4	4	5	5	3	4	3	3	4	4	4	4	3	3	3	3	4	4	5	5	4	4	4	5	5	5	5	5	5	5	5	5	1	4	3	4	4
Oui	18-24	Féminin	Canada	Rural (campagne)	Emploi temps-plein (36 heures par semaine)	Formation professionnelle ou diplôme technique	3-4 heures/jour	Oui	Oui	Oui	Oui	4	2	2	1	2	2	3	1	4	1	4	4	2	5	1	1	2	1	2	1	1	2	1	1	1	2	1	1	1	4	4	4	4	1	1	2	1	1
Oui	35-44	Féminin	Canada	Urbain (ville)	Travailleur autonome	Diplôme universitaire de deuxième cycle ou professionnel (Maîtrise, Doctorat, Médecine, etc.)	1-2 heures/jour	Oui	Non	Oui	Oui	4	1	1	4	1	1	4	3	3	4	4	4	2	2	1	1	1	4	2	1	1	2	1	3	1	4	3	3	3	4	3	3	2	3	3	3	3	2
Oui	25-34	Féminin	Canada	Urbain (ville)	Emploi temps-plein (36 heures par semaine)	Diplôme universitaire de deuxième cycle ou professionnel (Maîtrise, Doctorat, Médecine, etc.)	3-4 heures/jour	Oui	Non	Non	Non	3	2	2	1	1	1	3	4	5	4	3	5	2	1	1	1	1	1	1	1	3	3	1	1	1	2	1	1	1	1	2	2	2	2	3	1	2	2
Oui	18-24	Féminin	Philippines	Urbain (ville)	Étudiant	Diplôme universitaire de premier cycle	5-6 heures/jour	Oui	Oui	Oui	Oui	5	5	5	4	5	5	3	4	2	3	3	3	2	2	1	1	1	2	2	2	2	2	1	2	2	3	2	2	2	2	2	2	2	2	2	2	2	2
Oui	25-34	Féminin	Canada	Urbain (ville)	Emploi temps-plein (36 heures par semaine)	Diplôme universitaire de premier cycle	1-2 heures/jour	Oui	Non	Oui	Non	2	1	4	1	3	1	3	3	5	3	4	5	1	1	1	1	1	1	1	1	1	1	1	1	3	4	2	1	1	1	1	1	2	1	1	1	1	1
Oui	25-34	Masculin	Canada	Banlieue (bordure d'une grande ville)	Travailleur autonome	Diplôme universitaire de deuxième cycle ou professionnel (Maîtrise, Doctorat, Médecine, etc.)	1-2 heures/jour	Oui	Non	Oui	Non	1	2	2	2	2	2	3	2	4	3	4	1	1	1	1	1	1	1	3	1	2	3	1	4	2	5	2	2	4	2	2	1	1	3	3	2	2	2
Oui	65 et plus	Masculin	Canada	Urbain (ville)	Travailleur autonome	Diplôme universitaire de deuxième cycle ou professionnel (Maîtrise, Doctorat, Médecine, etc.)	1-2 heures/jour	Oui	Non	Oui	Non	3	2	2	3	2	1	2	1	1	1	2	2	1	1	1	1	1	1	2	2	2	2	3	1	2	4	2	1	2	2	1	1	1	1	1	1	2	1
Oui	25-34	Féminin	United States of America	Rural (campagne)	Emploi temps-plein (36 heures par semaine)	Diplôme universitaire de premier cycle	1-2 heures/jour	Non	Non	Non	Non	1	3	4	4	2	3	2	2	4	3	1	1	1	1	1	1	1	1	1	1	3	2	1	1	1	4	1	1	3	3	4	2	1	3	1	3	2	1
Oui	25-34	Féminin	Canada	Urbain (ville)	Étudiant	Diplôme universitaire de deuxième cycle ou professionnel (Maîtrise, Doctorat, Médecine, etc.)	3-4 heures/jour	Oui	Non	Oui	Oui	3	2	2	4	3	2	1	2	5	2	2	5	2	1	1	1	1	1	2	1	1	2	1	2	2	5	2	4	4	3	4	5	5	1	2	1	1	3
Oui	65 et plus	Féminin	Canada	Rural (campagne)	Retraité	Diplôme universitaire de deuxième cycle ou professionnel (Maîtrise, Doctorat, Médecine, etc.)	Moins d'une heure/jour	Non	Non	Non	Non	1	1	1	1	1	1	1	1	1	1	1	1	1	1	1	1	1	1	1	1	1	1	1	1	1	3	1	1	2	1	1	1	1	1	1	1	1	1
Oui	25-34	Féminin	Canada	Rural (campagne)	Travailleur autonome	Diplôme universitaire de deuxième cycle ou professionnel (Maîtrise, Doctorat, Médecine, etc.)	3-4 heures/jour	Oui	Oui	Oui	Oui	3	3	2	2	1	1	2	3	3	2	2	3	2	1	1	1	1	2	2	3	2	3	1	3	2	3	2	2	2	2	2	2	2	2	2	2	2	2
Oui	35-44	Masculin	Canada	Rural (campagne)	Emploi temps-plein (36 heures par semaine)	Diplôme universitaire de premier cycle	1-2 heures/jour	Oui	Non	Non	Non	2	3	2	2	2	2	2	1	5	1	3	3	1	1	1	1	1	2	3	2	1	1	2	1	2	4	1	1	2	1	1	1	1	1	1	1	1	1
Oui	25-34	Féminin	Canada	Urbain (ville)	Étudiant	Diplôme universitaire de deuxième cycle ou professionnel (Maîtrise, Doctorat, Médecine, etc.)	3-4 heures/jour	Oui	Non	Oui	Oui	4	1	1	5	1	1	2	1	1	1	3	3	5	3	4	1	1	1	1	1	1	2	4	1	1	5	1	3	1	3	1	1	1	1	1	1	4	1
Oui	35-44	Féminin	Canada	Urbain (ville)	Emploi à temps-partiel (moins de 36 heures par semaine)	Formation professionnelle ou diplôme technique	1-2 heures/jour	Oui	Non	Oui	Oui	1	1	1	1	1	1	3	1	4	2	3	2	2	2	3	2	2	1	5	3	4	3	1	3	1	2	1	2	2	2	5	5	5	2	5	2	2	1
Oui	25-34	Féminin	Canada	Urbain (ville)	Étudiant	Diplôme universitaire de deuxième cycle ou professionnel (Maîtrise, Doctorat, Médecine, etc.)	1-2 heures/jour	Oui	Non	Oui	Non	4	3	2	4	1	1	4	2	5	3	3	4	1	1	1	1	1	1	1	1	1	1	1	1	3	4	2	2	2	3	1	1	1	1	1	1	3	3
Oui	25-34	Féminin	Canada	Urbain (ville)	Étudiant	Diplôme universitaire de deuxième cycle ou professionnel (Maîtrise, Doctorat, Médecine, etc.)	1-2 heures/jour	Oui	Non	Oui	Non	5	1	1	1	1	1	5	4	5	4	5	5	2	1	1	1	1	1	2	1	1	1	1	1	3	3	1	3	3	3	4	4	4	5	4	4	3	1
Oui	25-34	Féminin	Canada	Urbain (ville)	Emploi à temps-partiel (moins de 36 heures par semaine)	Diplôme universitaire de deuxième cycle ou professionnel (Maîtrise, Doctorat, Médecine, etc.)	3-4 heures/jour	Oui	Non	Oui	Non	5	1	1	5	1	1	5	5	5	5	5	5	1	1	1	1	1	1	1	1	1	3	2	3	1	1	1	1	1	1	5	5	5	5	5	5	2	3
Oui	25-34	Féminin	Canada	Banlieue (bordure d'une grande ville)	Emploi à temps-partiel (moins de 36 heures par semaine)	Formation professionnelle ou diplôme technique	1-2 heures/jour	Non	Non	Non	Non	1	1	1	1	1	1	2	1	1	1	1	1	1	1	1	1	1	1	1	1	1	1	1	1	1	1	1	1	1	1	1	1	1	1	1	1	1	1
Oui	35-44	Féminin	Canada	Urbain (ville)	Emploi temps-plein (36 heures par semaine)	Diplôme universitaire de deuxième cycle ou professionnel (Maîtrise, Doctorat, Médecine, etc.)	3-4 heures/jour	Oui	Oui	Oui	Oui	5	4	5	3	5	2	5	4	5	5	4	5	4	4	2	2	4	4	5	5	5	5	5	5	5	5	5	5	5	5	5	5	5	5	5	4	1	1
Oui	18-24	Féminin	France	Banlieue (bordure d'une grande ville)	Étudiant	Diplôme universitaire de premier cycle	1-2 heures/jour	Oui	Non	Oui	Non	3	4	4	3	1	1	4	3	1	1	5	4	2	1	4	2	2	1	4	2	4	4	1	4	2	4	2	2	3	4	1	4	1	3	1	2	2	1
Oui	45-54	Féminin	Canada	Banlieue (bordure d'une grande ville)	Emploi temps-plein (36 heures par semaine)	Diplôme universitaire de premier cycle	1-2 heures/jour	Oui	Oui	Non	Non	1	1	1	5	3	3	1	1	1	1	1	3	1	1	1	1	1	1	1	1	1	1	1	1	1	1	1	1	1	1	1	1	1	1	1	1	1	1
Oui	55-64	Féminin	Canada	Banlieue (bordure d'une grande ville)	Emploi à temps-partiel (moins de 36 heures par semaine)	Diplôme universitaire de premier cycle	3-4 heures/jour	Oui	Oui	Oui	Oui	2	1	1	1	1	1	1	1	1	2	1	1	1	1	1	1	1	1	1	3	1	1	1	1	2	5	3	3	3	3	1	4	4	1	1	4	1	2
Oui	45-54	Féminin	Canada	Urbain (ville)	Travailleur autonome	Diplôme universitaire de deuxième cycle ou professionnel (Maîtrise, Doctorat, Médecine, etc.)	7 heures ou plus/jour	Oui	Non	Oui	Oui	4	3	4	4	2	1	2	3	5	3	1	1	1	1	1	1	2	1	3	1	2	3	3	4	4	5	3	4	5	5	4	4	4	1	3	1	3	3
Oui	35-44	Féminin	Canada	Banlieue (bordure d'une grande ville)	Emploi temps-plein (36 heures par semaine)	Diplôme universitaire de deuxième cycle ou professionnel (Maîtrise, Doctorat, Médecine, etc.)	1-2 heures/jour	Oui	Non	Oui	Non	1	1	1	4	1	2	3	1	4	3	4	4	4	4	4	4	4	4	1	1	2	2	1	2	1	1	1	1	1	1	3	2	1	1	1	1	1	1
Oui	55-64	Féminin	Canada	Banlieue (bordure d'une grande ville)	Emploi temps-plein (36 heures par semaine)	Secondaire ou inférieur	3-4 heures/jour	Non	Non	Non	Oui	1	1	1	1	1	1	2	1	1	1	1	1	1	1	1	1	1	1	1	1	1	1	1	1	1	1	1	1	1	1	1	1	1	1	1	1	1	1
Oui	35-44	Féminin	Canada	Banlieue (bordure d'une grande ville)	Emploi temps-plein (36 heures par semaine)	Diplôme universitaire de premier cycle	3-4 heures/jour	Oui	Non	Oui	Non	1	1	1	1	1	1	3	1	1	1	4	4	3	1	1	1	1	3	1	1	1	1	1	1	1	3	1	2	1	3	3	4	1	1	3	3	2	3
Oui	18-24	Féminin	Canada	Banlieue (bordure d'une grande ville)	Étudiant	Diplôme universitaire de premier cycle	3-4 heures/jour	Oui	Oui	Oui	Non	2	4	3	2	5	3	4	1	1	3	5	4	1	2	3	1	3	3	4	1	3	1	2	4	5	5	2	3	3	4	1	3	3	1	1	1	4	3
Oui	45-54	Féminin	Canada	Urbain (ville)	Emploi temps-plein (36 heures par semaine)	Diplôme universitaire de deuxième cycle ou professionnel (Maîtrise, Doctorat, Médecine, etc.)	Moins d'une heure/jour	Oui	Oui	Oui	Non	3	1	1	1	1	1	2	2	2	2	2	2	2	2	1	1	1	2	2	2	2	2	1	2	2	3	2	2	2	2	2	2	2	2	2	2	2	2
Oui	55-64	Féminin	Canada	Banlieue (bordure d'une grande ville)	Retraité	Diplôme universitaire de premier cycle	3-4 heures/jour	Oui	Non	Oui	Non	3	2	2	3	2	2	3	2	3	2	3	3	2	2	1	1	1	2	2	2	2	2	1	2	2	3	2	2	2	2	2	2	2	2	2	2	2	2
Oui	35-44	Féminin	Canada	Rural (campagne)	Emploi temps-plein (36 heures par semaine)	Diplôme universitaire de deuxième cycle ou professionnel (Maîtrise, Doctorat, Médecine, etc.)	1-2 heures/jour	Oui	Oui	Oui	Oui	4	4	3	5	2	2	2	4	5	4	4	5	2	2	3	4	2	3	1	1	1	3	1	1	1	4	3	4	4	1	2	4	5	1	3	1	4	1
Oui	35-44	Féminin	Canada	Urbain (ville)	Emploi à temps-partiel (moins de 36 heures par semaine)	Diplôme universitaire de premier cycle	5-6 heures/jour	Oui	Oui	Oui	Oui	3	1	1	3	1	1	2	1	1	1	1	3	2	1	1	1	1	1	4	2	1	1	2	1	1	2	1	1	1	1	3	4	4	2	3	3	1	1
Oui	55-64	Masculin	Canada	Urbain (ville)	Travailleur autonome	Diplôme universitaire de premier cycle	1-2 heures/jour	Oui	Oui	Oui	Non	1	1	1	2	1	1	3	2	5	1	3	3	1	1	1	1	1	1	4	5	3	2	4	4	1	3	1	1	1	2	2	3	4	2	1	2	2	1
Oui	18-24	Féminin	Canada	Urbain (ville)	Étudiant	Secondaire ou inférieur	3-4 heures/jour	Non	Non	Non	Non	1	1	1	2	2	1	3	1	1	2	3	3	1	1	1	1	1	1	1	1	1	1	1	1	1	2	1	1	1	1	1	1	2	1	1	1	1	1
Oui	45-54	Masculin	Canada	Urbain (ville)	Emploi temps-plein (36 heures par semaine)	Diplôme universitaire de deuxième cycle ou professionnel (Maîtrise, Doctorat, Médecine, etc.)	Moins d'une heure/jour	Non	Non	Non	Oui	2	2	2	2	2	2	3	3	2	2	3	3	2	2	1	1	1	1	3	2	2	1	1	2	2	4	3	1	3	3	3	3	3	1	2	1	2	1
Oui	35-44	Féminin	Canada	Banlieue (bordure d'une grande ville)	Sans emploi (ni aux études)	Diplôme universitaire de premier cycle	5-6 heures/jour	Oui	Oui	Oui	Oui	4	3	2	3	1	1	4	1	3	3	3	1	2	2	1	1	1	2	2	2	2	2	1	2	2	3	2	2	2	2	2	2	2	2	2	2	2	2
Oui	45-54	Masculin	Canada	Urbain (ville)	Emploi temps-plein (36 heures par semaine)	Diplôme universitaire de deuxième cycle ou professionnel (Maîtrise, Doctorat, Médecine, etc.)	1-2 heures/jour	Oui	Oui	Oui	Oui	3	2	3	2	2	2	2	2	2	2	2	3	1	1	1	1	1	1	1	1	2	2	1	1	2	2	1	1	1	1	2	2	2	2	2	2	1	1
Oui	35-44	Féminin	Canada	Urbain (ville)	Emploi temps-plein (36 heures par semaine)	Diplôme universitaire de premier cycle	1-2 heures/jour	Oui	Non	Oui	Oui	4	1	3	1	1	1	4	1	4	1	1	4	1	1	1	1	1	2	2	2	2	2	1	2	2	3	2	2	2	2	2	2	2	2	2	2	2	2
Oui	25-34	Masculin	France	Urbain (ville)	Emploi à temps-partiel (moins de 36 heures par semaine)	Diplôme universitaire de deuxième cycle ou professionnel (Maîtrise, Doctorat, Médecine, etc.)	3-4 heures/jour	Oui	Non	Oui	Oui	2	3	3	2	3	3	4	4	4	4	4	4	2	2	2	2	2	2	1	1	3	3	1	1	2	4	3	3	3	3	4	3	4	2	4	2	4	3
Oui	25-34	Féminin	Canada	Urbain (ville)	Emploi temps-plein (36 heures par semaine)	Diplôme universitaire de deuxième cycle ou professionnel (Maîtrise, Doctorat, Médecine, etc.)	3-4 heures/jour	Oui	Oui	Oui	Oui	4	3	3	2	2	2	2	2	5	2	2	4	1	1	1	1	1	1	1	1	1	1	1	1	1	2	2	2	2	3	2	3	1	1	4	2	1	1
Oui	55-64	Féminin	Canada	Banlieue (bordure d'une grande ville)	Emploi temps-plein (36 heures par semaine)	Diplôme universitaire de deuxième cycle ou professionnel (Maîtrise, Doctorat, Médecine, etc.)	1-2 heures/jour	Oui	Oui	Non	Non	2	2	1	1	2	2	2	1	2	1	1	4	3	1	1	1	2	1	1	1	1	1	1	1	1	4	3	1	2	2	1	1	1	1	1	1	1	1
Oui	35-44	Féminin	Canada	Banlieue (bordure d'une grande ville)	Emploi temps-plein (36 heures par semaine)	Diplôme universitaire de deuxième cycle ou professionnel (Maîtrise, Doctorat, Médecine, etc.)	1-2 heures/jour	Oui	Oui	Oui	Non	3	3	4	1	2	2	3	4	2	1	1	4	1	1	1	1	1	1	1	3	1	1	3	1	1	3	1	2	3	2	3	3	3	2	1	2	1	1
Oui	55-64	Féminin	Canada	Rural (campagne)	Retraité	Diplôme universitaire de premier cycle	1-2 heures/jour	Oui	Oui	Oui	Non	3	2	2	3	2	2	3	2	3	2	3	3	2	2	1	1	1	2	2	2	2	2	1	2	2	3	2	2	2	2	2	2	2	2	2	2	2	2
Oui	25-34	Féminin	Canada	Banlieue (bordure d'une grande ville)	Emploi temps-plein (36 heures par semaine)	Diplôme universitaire de deuxième cycle ou professionnel (Maîtrise, Doctorat, Médecine, etc.)	1-2 heures/jour	Oui	Oui	Oui	Non	3	4	3	5	3	3	1	1	4	1	1	1	2	1	1	1	1	1	1	1	1	2	1	1	1	2	1	1	1	1	1	1	2	1	1	1	1	1
Oui	25-34	Féminin	Canada	Urbain (ville)	Emploi temps-plein (36 heures par semaine)	Diplôme universitaire de deuxième cycle ou professionnel (Maîtrise, Doctorat, Médecine, etc.)	3-4 heures/jour	Oui	Non	Oui	Non	4	2	2	2	1	1	4	2	5	4	4	4	1	1	2	1	1	1	2	3	4	4	3	4	5	5	5	5	5	5	1	2	1	1	2	1	4	3
Oui	35-44	Féminin	Canada	Urbain (ville)	Emploi temps-plein (36 heures par semaine)	Diplôme universitaire de deuxième cycle ou professionnel (Maîtrise, Doctorat, Médecine, etc.)	3-4 heures/jour	Oui	Non	Oui	Non	3	2	2	3	2	2	3	2	3	2	3	3	2	2	1	1	1	2	2	2	2	2	1	2	2	3	2	2	2	2	2	2	2	2	2	2	2	2
Oui	18-24	Féminin	Portugal	Banlieue (bordure d'une grande ville)	Étudiant	Diplôme universitaire de deuxième cycle ou professionnel (Maîtrise, Doctorat, Médecine, etc.)	1-2 heures/jour	Oui	Non	Oui	Oui	2	2	2	2	2	2	3	3	4	3	4	4	4	2	2	2	2	3	3	3	3	4	3	3	3	3	3	3	3	3	3	3	4	3	3	3	2	3
Oui	18-24	Masculin	Canada	Banlieue (bordure d'une grande ville)	Emploi temps-plein (36 heures par semaine)	Diplôme universitaire de deuxième cycle ou professionnel (Maîtrise, Doctorat, Médecine, etc.)	3-4 heures/jour	Oui	Non	Non	Non	4	3	1	5	1	1	1	1	5	5	5	5	1	1	1	1	1	1	1	1	1	1	1	5	1	1	1	1	1	1	1	1	1	1	1	1	2	2
Oui	25-34	Féminin	Canada	Urbain (ville)	Étudiant	Diplôme universitaire de deuxième cycle ou professionnel (Maîtrise, Doctorat, Médecine, etc.)	1-2 heures/jour	Oui	Non	Non	Non	2	2	1	1	1	1	1	1	4	1	1	1	1	1	1	1	1	1	1	1	1	1	1	1	1	3	1	1	1	1	1	1	1	1	1	1	3	3
Oui	18-24	Masculin	Canada	Urbain (ville)	Étudiant	Formation professionnelle ou diplôme technique	3-4 heures/jour	Non	Oui	Non	Non	3	3	5	4	3	1	4	5	5	1	5	5	1	2	2	2	2	4	2	2	2	2	1	2	2	3	2	2	2	2	2	2	2	2	2	2	2	2
Oui	35-44	Masculin	Canada	Banlieue (bordure d'une grande ville)	Emploi temps-plein (36 heures par semaine)	Secondaire ou inférieur	1-2 heures/jour	Oui	Non	Oui	Oui	2	2	4	5	3	3	2	4	4	2	2	5	4	2	2	2	2	3	4	3	4	3	4	3	2	3	1	3	3	4	3	3	4	3	4	3	4	2
Oui	18-24	Féminin	Canada	Banlieue (bordure d'une grande ville)	Étudiant	Autre	3-4 heures/jour	Non	Non	Oui	Oui	3	2	2	3	2	2	3	2	3	2	3	3	2	2	1	1	1	2	2	2	2	2	1	2	2	3	2	2	2	2	2	2	2	2	2	2	2	2
Oui	18-24	Féminin	Canada	Banlieue (bordure d'une grande ville)	Étudiant	Autre	3-4 heures/jour	Oui	Non	Oui	Oui	2	4	4	2	3	2	5	4	5	3	4	5	4	4	3	3	3	3	2	2	3	3	2	1	2	4	2	2	2	3	4	4	4	3	3	2	2	2
Oui	18-24	Masculin	Canada	Urbain (ville)	Étudiant	Diplôme universitaire de premier cycle	1-2 heures/jour	Oui	Non	Oui	Non	2	5	1	4	1	1	2	1	2	1	1	3	1	1	1	1	1	1	1	1	3	2	1	1	1	3	1	1	1	1	1	3	4	1	1	1	1	1
Oui	25-34	Féminin	France	Urbain (ville)	Étudiant	Diplôme universitaire de premier cycle	1-2 heures/jour	Oui	Oui	Oui	Oui	4	2	2	2	1	1	4	4	1	2	4	2	4	2	1	1	1	1	1	1	2	2	1	2	1	2	2	1	1	2	1	1	1	2	1	2	1	1
Oui	45-54	Masculin	Canada	Banlieue (bordure d'une grande ville)	Emploi temps-plein (36 heures par semaine)	Diplôme universitaire de premier cycle	3-4 heures/jour	Oui	Oui	Oui	Non	1	1	1	1	1	1	1	2	1	1	2	3	1	1	1	1	1	1	1	1	2	1	1	2	3	5	3	2	3	1	1	1	3	1	1	1	1	1
Oui	45-54	Masculin	Canada	Urbain (ville)	Travailleur autonome	Diplôme universitaire de premier cycle	5-6 heures/jour	Oui	Non	Oui	Oui	4	2	1	1	2	1	3	2	1	2	1	5	4	3	4	3	3	4	1	2	3	3	1	1	4	5	1	5	5	5	1	1	2	1	1	1	1	1
Oui	25-34	Féminin	Canada	Banlieue (bordure d'une grande ville)	Étudiant	Diplôme universitaire de premier cycle	3-4 heures/jour	Oui	Oui	Oui	Oui	3	2	2	3	2	2	3	2	3	2	3	3	2	2	1	1	1	2	2	2	2	2	1	2	2	3	2	2	2	2	2	2	2	2	2	2	2	2
Oui	45-54	Féminin	United Kingdom	Banlieue (bordure d'une grande ville)	Étudiant	Diplôme universitaire de premier cycle	1-2 heures/jour	Oui	Oui	Oui	Non	5	5	5	5	5	4	2	1	3	1	1	1	1	4	1	1	1	3	3	2	1	1	3	4	3	5	5	4	2	2	5	5	1	1	1	1	1	1
Oui	55-64	Féminin	Norway	Rural (campagne)	Retraité	Formation professionnelle ou diplôme technique	1-2 heures/jour	Oui	Non	Oui	Non	1	1	1	1	1	1	2	1	2	2	2	2	1	1	1	1	1	1	1	1	1	1	1	2	2	2	1	1	1	1	1	1	1	1	1	3	1	1
Oui	45-54	Féminin	Canada	Urbain (ville)	Emploi temps-plein (36 heures par semaine)	Diplôme universitaire de deuxième cycle ou professionnel (Maîtrise, Doctorat, Médecine, etc.)	1-2 heures/jour	Non	Non	Non	Non	2	1	2	3	1	1	2	2	2	2	3	4	1	1	1	1	1	1	1	1	4	2	1	1	2	5	3	1	1	1	1	2	2	2	1	1	1	1
Oui	45-54	Féminin	Canada	Banlieue (bordure d'une grande ville)	Emploi temps-plein (36 heures par semaine)	Diplôme universitaire de premier cycle	Moins d'une heure/jour	Oui	Non	Oui	Non	3	2	2	3	2	2	3	2	3	2	3	3	2	2	1	1	1	2	2	2	2	2	1	2	2	3	2	2	2	2	2	2	2	2	2	2	2	2
Oui	45-54	Féminin	Canada	Banlieue (bordure d'une grande ville)	Emploi temps-plein (36 heures par semaine)	Diplôme universitaire de premier cycle	3-4 heures/jour	Non	Non	Non	Non	2	2	2	2	2	1	2	2	2	2	2	2	1	1	1	1	1	2	2	1	1	1	1	2	2	2	1	1	1	1	2	2	2	2	2	2	2	1
Oui	65 et plus	Féminin	Canada	Banlieue (bordure d'une grande ville)	Retraité	Diplôme universitaire de premier cycle	1-2 heures/jour	Oui	Non	Non	Non	3	3	3	3	1	1	1	1	1	1	1	1	1	1	1	1	1	1	1	1	1	1	1	1	1	3	1	1	1	1	1	1	2	1	1	1	1	1
Oui	25-34	Féminin	Canada	Rural (campagne)	Sans emploi (ni aux études)	Secondaire ou inférieur	3-4 heures/jour	Oui	Oui	Oui	Oui	5	1	1	5	1	1	5	5	5	5	5	5	3	3	3	3	3	3	1	1	1	1	1	1	2	5	3	3	4	3	5	5	5	5	5	5	5	1
Oui	25-34	Féminin	Canada	Banlieue (bordure d'une grande ville)	Emploi temps-plein (36 heures par semaine)	Diplôme universitaire de deuxième cycle ou professionnel (Maîtrise, Doctorat, Médecine, etc.)	3-4 heures/jour	Non	Non	Oui	Oui	3	2	2	3	2	2	3	2	3	2	3	3	2	2	1	1	1	2	2	2	2	2	1	2	2	3	2	2	2	2	2	2	2	2	2	2	2	2
Oui	45-54	Féminin	Canada	Banlieue (bordure d'une grande ville)	Autre	Diplôme universitaire de premier cycle	1-2 heures/jour	Oui	Oui	Oui	Oui	3	3	2	3	2	2	2	3	4	2	2	2	1	1	1	1	1	1	1	1	1	1	1	1	1	1	1	1	1	1	2	4	2	3	3	1	1	1
Oui	45-54	Féminin	Canada	Banlieue (bordure d'une grande ville)	Emploi temps-plein (36 heures par semaine)	Formation professionnelle ou diplôme technique	1-2 heures/jour	Oui	Oui	Oui	Non	3	4	4	3	3	2	3	3	3	3	2	3	2	2	2	3	2	2	3	4	3	3	2	2	2	2	3	3	4	2	2	3	3	1	1	1	3	4
Oui	25-34	Féminin	Canada	Banlieue (bordure d'une grande ville)	Travailleur autonome	Autre	7 heures ou plus/jour	Oui	Non	Non	Non	3	1	1	3	2	5	3	2	3	2	3	3	2	2	1	1	1	2	2	2	2	2	1	2	2	3	2	2	2	2	2	2	2	2	2	2	2	2
Oui	55-64	Masculin	Canada	Rural (campagne)	Emploi temps-plein (36 heures par semaine)	Formation professionnelle ou diplôme technique	1-2 heures/jour	Oui	Oui	Oui	Oui	4	2	2	2	3	1	2	3	2	3	3	4	1	1	1	1	1	1	1	1	1	1	1	1	1	1	1	1	1	1	1	1	1	1	1	1	3	1
Oui	35-44	Féminin	Canada	Urbain (ville)	Emploi temps-plein (36 heures par semaine)	Diplôme universitaire de premier cycle	3-4 heures/jour	Oui	Non	Oui	Oui	4	4	4	4	4	4	2	2	4	2	2	3	4	4	1	4	1	1	1	1	1	1	1	1	1	4	3	3	1	2	3	3	3	2	3	3	1	1
Oui	25-34	Féminin	Canada	Urbain (ville)	Emploi temps-plein (36 heures par semaine)	Diplôme universitaire de premier cycle	3-4 heures/jour	Oui	Oui	Oui	Non	2	2	2	1	1	1	4	3	5	2	4	5	1	1	1	2	2	2	1	1	3	1	2	4	4	4	4	4	4	4	1	1	4	1	1	1	1	1
Oui	18-24	Masculin	Canada	Urbain (ville)	Étudiant	Autre	3-4 heures/jour	Oui	Non	Oui	Oui	3	2	2	3	2	2	3	2	3	2	3	3	2	2	1	1	1	2	2	2	2	2	1	2	2	3	2	2	2	2	2	2	2	2	2	2	2	2
Oui	55-64	Féminin	Canada	Banlieue (bordure d'une grande ville)	Emploi à temps-partiel (moins de 36 heures par semaine)	Diplôme universitaire de deuxième cycle ou professionnel (Maîtrise, Doctorat, Médecine, etc.)	1-2 heures/jour	Oui	Non	Non	Oui	4	4	3	3	4	3	3	3	3	3	3	2	1	1	1	1	1	1	1	1	1	1	1	1	2	5	2	2	3	3	1	1	3	1	1	1	3	2
Oui	35-44	Féminin	Canada	Banlieue (bordure d'une grande ville)	Autre	Diplôme universitaire de premier cycle	7 heures ou plus/jour	Oui	Oui	Oui	Oui	5	5	3	2	2	2	2	4	2	3	3	4	5	5	4	2	4	5	2	3	4	3	4	4	3	3	2	3	3	2	5	5	5	5	5	5	4	2
Oui	25-34	Féminin	Canada	Urbain (ville)	Emploi temps-plein (36 heures par semaine)	Diplôme universitaire de deuxième cycle ou professionnel (Maîtrise, Doctorat, Médecine, etc.)	Moins d'une heure/jour	Oui	Non	Oui	Oui	4	3	3	4	4	3	1	3	5	4	2	1	3	1	1	1	1	1	1	1	1	1	1	1	4	5	5	4	5	4	3	4	1	3	1	1	4	4
Oui	25-34	Féminin	Canada	Urbain (ville)	Emploi à temps-partiel (moins de 36 heures par semaine)	Diplôme universitaire de deuxième cycle ou professionnel (Maîtrise, Doctorat, Médecine, etc.)	1-2 heures/jour	Oui	Non	Non	Non	2	2	2	1	1	1	2	2	4	2	3	2	1	1	1	1	1	1	1	1	1	1	1	1	2	3	1	3	3	1	5	1	1	1	1	1	3	3
Oui	25-34	Féminin	Canada	Rural (campagne)	Emploi à temps-partiel (moins de 36 heures par semaine)	Diplôme universitaire de premier cycle	1-2 heures/jour	Oui	Oui	Oui	Oui	1	1	1	1	1	1	5	3	5	5	5	5	1	1	1	1	1	1	3	2	1	2	2	3	1	1	1	1	1	1	2	3	3	2	3	2	5	5
Oui	25-34	Féminin	Canada	Urbain (ville)	Emploi temps-plein (36 heures par semaine)	Diplôme universitaire de deuxième cycle ou professionnel (Maîtrise, Doctorat, Médecine, etc.)	Moins d'une heure/jour	Non	Non	Non	Non	3	2	2	3	2	2	3	2	3	2	3	3	2	2	1	1	1	2	2	2	2	2	1	2	2	3	2	2	2	2	2	2	2	2	2	2	2	2
Oui	25-34	Masculin	Canada	Rural (campagne)	Emploi temps-plein (36 heures par semaine)	Autre	3-4 heures/jour	Oui	Oui	Non	Non	1	1	1	1	1	1	3	3	3	1	2	3	1	1	1	1	1	1	1	1	1	1	1	1	1	1	1	1	1	1	1	2	1	1	1	1	1	2
Oui	35-44	Féminin	Canada	Banlieue (bordure d'une grande ville)	Travailleur autonome	Diplôme universitaire de premier cycle	1-2 heures/jour	Oui	Oui	Oui	Oui	1	2	2	2	1	1	2	3	1	1	1	1	3	2	1	1	1	1	1	1	1	1	1	1	1	1	1	3	1	1	2	3	1	1	1	1	1	1
Oui	25-34	Féminin	France	Urbain (ville)	Emploi temps-plein (36 heures par semaine)	Formation professionnelle ou diplôme technique	1-2 heures/jour	Oui	Non	Oui	Non	3	2	2	2	1	1	2	2	2	1	1	2	2	1	1	1	1	1	1	1	1	2	1	2	1	2	1	1	2	1	1	1	1	1	1	1	2	1
Oui	25-34	Féminin	Canada	Urbain (ville)	Emploi temps-plein (36 heures par semaine)	Diplôme universitaire de deuxième cycle ou professionnel (Maîtrise, Doctorat, Médecine, etc.)	3-4 heures/jour	Oui	Non	Oui	Oui	3	2	2	3	2	2	3	2	3	2	3	3	2	2	1	1	1	2	2	2	2	2	1	2	2	3	2	2	2	2	2	2	2	2	2	2	2	2
Oui	25-34	Féminin	France	Urbain (ville)	Emploi temps-plein (36 heures par semaine)	Diplôme universitaire de deuxième cycle ou professionnel (Maîtrise, Doctorat, Médecine, etc.)	5-6 heures/jour	Oui	Non	Oui	Oui	5	2	2	4	1	1	5	5	5	4	5	5	1	1	1	1	1	1	1	1	3	1	1	3	2	4	1	1	3	3	2	3	4	3	4	3	4	4
Oui	25-34	Féminin	Canada	Banlieue (bordure d'une grande ville)	Emploi temps-plein (36 heures par semaine)	Diplôme universitaire de deuxième cycle ou professionnel (Maîtrise, Doctorat, Médecine, etc.)	1-2 heures/jour	Oui	Oui	Oui	Oui	5	4	3	2	3	3	3	2	3	2	3	3	2	2	1	1	1	2	2	2	2	2	1	2	2	3	2	2	2	2	2	2	2	2	2	2	2	2
Oui	35-44	Féminin	Canada	Urbain (ville)	Étudiant	Diplôme universitaire de deuxième cycle ou professionnel (Maîtrise, Doctorat, Médecine, etc.)	1-2 heures/jour	Oui	Oui	Oui	Oui	1	2	4	4	3	3	1	4	4	3	3	4	3	3	3	3	3	3	2	2	2	2	1	2	2	3	2	2	2	2	2	2	2	2	2	2	2	2
Oui	18-24	Féminin	Canada	Banlieue (bordure d'une grande ville)	Étudiant	Diplôme universitaire de deuxième cycle ou professionnel (Maîtrise, Doctorat, Médecine, etc.)	3-4 heures/jour	Oui	Oui	Oui	Non	3	4	3	4	1	1	4	2	5	2	3	4	3	1	1	1	1	3	3	3	1	2	3	1	1	3	1	2	2	3	1	1	2	1	1	1	3	2
Oui	45-54	Féminin	Canada	Urbain (ville)	Emploi temps-plein (36 heures par semaine)	Diplôme universitaire de deuxième cycle ou professionnel (Maîtrise, Doctorat, Médecine, etc.)	1-2 heures/jour	Oui	Non	Oui	Non	2	1	1	3	1	1	4	1	3	1	1	1	2	1	1	1	1	1	3	2	2	1	3	1	1	3	2	1	1	2	1	1	3	1	1	3	1	1
Oui	18-24	Féminin	Canada	Urbain (ville)	Étudiant	Diplôme universitaire de deuxième cycle ou professionnel (Maîtrise, Doctorat, Médecine, etc.)	1-2 heures/jour	Oui	Oui	Oui	Non	2	2	1	4	1	1	3	3	5	4	5	4	4	1	1	1	2	2	5	2	2	2	1	1	5	5	4	5	5	5	4	3	1	1	3	1	4	1
Oui	25-34	Féminin	Canada	Urbain (ville)	Emploi temps-plein (36 heures par semaine)	Diplôme universitaire de premier cycle	3-4 heures/jour	Oui	Oui	Oui	Oui	3	2	2	3	2	2	3	2	3	2	3	3	2	2	1	1	1	2	2	2	2	2	1	2	2	3	2	2	2	2	2	2	2	2	2	2	2	2
Oui	45-54	Masculin	Canada	Banlieue (bordure d'une grande ville)	Emploi temps-plein (36 heures par semaine)	Diplôme universitaire de deuxième cycle ou professionnel (Maîtrise, Doctorat, Médecine, etc.)	1-2 heures/jour	Oui	Oui	Oui	Oui	2	3	3	2	1	1	2	2	3	2	2	3	2	1	1	1	1	2	3	2	1	1	1	3	2	2	2	1	1	1	1	2	2	1	1	3	1	1
Oui	35-44	Féminin	Canada	Urbain (ville)	Emploi temps-plein (36 heures par semaine)	Diplôme universitaire de deuxième cycle ou professionnel (Maîtrise, Doctorat, Médecine, etc.)	1-2 heures/jour	Oui	Non	Oui	Non	3	3	1	1	1	1	1	3	4	1	3	4	4	1	2	1	1	3	2	2	2	2	1	1	1	3	1	1	1	1	2	1	1	1	2	1	2	1
Oui	25-34	Féminin	Canada	Urbain (ville)	Emploi temps-plein (36 heures par semaine)	Diplôme universitaire de premier cycle	3-4 heures/jour	Oui	Oui	Oui	Oui	3	3	3	5	3	4	5	4	3	4	5	5	4	3	1	1	1	3	2	1	3	3	1	1	3	5	5	3	3	3	5	4	4	5	4	4	5	1
Oui	18-24	Féminin	Canada	Urbain (ville)	Emploi temps-plein (36 heures par semaine)	Diplôme universitaire de premier cycle	3-4 heures/jour	Oui	Non	Oui	Non	4	2	1	4	1	1	3	4	4	1	4	4	3	1	1	1	1	1	1	1	1	1	2	1	1	3	1	1	1	1	3	3	3	1	2	1	2	1
Oui	25-34	Masculin	Canada	Urbain (ville)	Étudiant	Diplôme universitaire de premier cycle	1-2 heures/jour	Oui	Oui	Oui	Oui	3	3	3	3	3	3	2	2	1	1	1	1	1	1	1	1	1	1	1	1	1	1	1	1	2	1	1	1	1	1	3	3	3	2	3	2	2	2
Oui	18-24	Féminin	Canada	Banlieue (bordure d'une grande ville)	Étudiant	Formation professionnelle ou diplôme technique	1-2 heures/jour	Oui	Oui	Oui	Non	5	4	2	5	1	1	4	2	1	2	4	5	3	1	1	1	1	1	4	4	3	5	1	5	5	5	5	5	5	5	2	4	1	1	4	2	4	3
Oui	45-54	Féminin	Canada	Urbain (ville)	Emploi temps-plein (36 heures par semaine)	Diplôme universitaire de deuxième cycle ou professionnel (Maîtrise, Doctorat, Médecine, etc.)	1-2 heures/jour	Oui	Oui	Oui	Oui	2	2	2	3	3	1	4	2	4	3	3	3	2	2	1	1	1	1	2	2	4	4	4	3	3	4	1	1	1	1	1	1	1	1	3	2	1	1
Oui	35-44	Féminin	Canada	Urbain (ville)	Emploi à temps-partiel (moins de 36 heures par semaine)	Formation professionnelle ou diplôme technique	3-4 heures/jour	Non	Oui	Non	Oui	3	3	4	3	4	3	5	3	4	2	2	2	1	1	1	1	1	2	2	1	1	1	1	1	1	2	1	1	1	1	3	4	5	3	3	3	2	1
Oui	18-24	Féminin	Canada	Banlieue (bordure d'une grande ville)	Étudiant	Autre	5-6 heures/jour	Oui	Non	Oui	Non	3	2	2	3	2	2	3	2	3	2	3	3	2	2	1	1	1	2	2	2	2	2	1	2	2	3	2	2	2	2	2	2	2	2	2	2	2	2
Oui	25-34	Féminin	Canada	Urbain (ville)	Emploi temps-plein (36 heures par semaine)	Diplôme universitaire de deuxième cycle ou professionnel (Maîtrise, Doctorat, Médecine, etc.)	1-2 heures/jour	Oui	Oui	Oui	Non	4	3	3	4	1	2	4	4	5	1	3	5	1	1	1	2	1	3	4	2	2	3	1	4	2	4	3	4	4	4	3	2	2	3	3	3	4	2
Oui	35-44	Masculin	France	Banlieue (bordure d'une grande ville)	Travailleur autonome	Formation professionnelle ou diplôme technique	3-4 heures/jour	Oui	Oui	Oui	Non	5	5	4	5	3	3	1	3	5	3	5	5	5	5	3	3	3	1	3	1	3	3	2	4	3	5	5	5	5	5	1	1	1	1	1	1	1	1
Oui	45-54	Féminin	Canada	Banlieue (bordure d'une grande ville)	Emploi temps-plein (36 heures par semaine)	Diplôme universitaire de premier cycle	3-4 heures/jour	Non	Non	Non	Oui	3	2	2	3	2	2	3	2	3	2	3	3	2	2	1	1	1	2	2	2	2	2	1	2	2	3	2	2	2	2	2	2	2	2	2	2	2	2
Oui	25-34	Féminin	Canada	Banlieue (bordure d'une grande ville)	Étudiant	Diplôme universitaire de deuxième cycle ou professionnel (Maîtrise, Doctorat, Médecine, etc.)	3-4 heures/jour	Oui	Non	Oui	Oui	4	1	1	2	1	1	2	1	5	1	1	3	1	1	1	1	1	1	2	2	4	3	1	1	5	4	1	1	3	5	1	1	1	1	1	1	1	1
Oui	45-54	Féminin	Canada	Urbain (ville)	Emploi à temps-partiel (moins de 36 heures par semaine)	Diplôme universitaire de premier cycle	3-4 heures/jour	Non	Non	Oui	Oui	3	2	2	3	2	2	3	2	3	2	3	3	2	2	1	1	1	2	2	2	2	2	1	2	2	3	2	2	2	2	2	2	2	2	2	2	2	2
Oui	25-34	Féminin	Canada	Urbain (ville)	Emploi temps-plein (36 heures par semaine)	Diplôme universitaire de deuxième cycle ou professionnel (Maîtrise, Doctorat, Médecine, etc.)	3-4 heures/jour	Oui	Non	Oui	Oui	2	2	1	2	2	2	1	1	5	2	2	5	2	1	1	1	1	1	1	1	1	1	1	1	1	3	2	2	2	2	3	4	4	4	4	4	1	1
Oui	18-24	Féminin	Canada	Urbain (ville)	Étudiant	Diplôme universitaire de premier cycle	3-4 heures/jour	Oui	Oui	Oui	Oui	1	3	1	2	2	3	3	2	3	2	3	3	2	2	1	1	1	2	2	2	2	2	1	2	2	3	2	2	2	2	2	2	2	2	2	2	2	2
Oui	25-34	Féminin	Canada	Banlieue (bordure d'une grande ville)	Étudiant	Diplôme universitaire de premier cycle	3-4 heures/jour	Oui	Oui	Oui	Oui	3	2	2	3	2	2	3	2	3	2	3	3	2	2	1	1	1	2	2	2	2	2	1	2	2	3	2	2	2	2	2	2	2	2	2	2	2	2
Oui	25-34	Féminin	Canada	Urbain (ville)	Emploi à temps-partiel (moins de 36 heures par semaine)	Diplôme universitaire de deuxième cycle ou professionnel (Maîtrise, Doctorat, Médecine, etc.)	1-2 heures/jour	Oui	Oui	Oui	Oui	3	2	2	3	2	2	3	2	3	2	3	3	2	2	1	1	1	2	2	2	2	2	1	2	2	3	2	2	2	2	2	2	2	2	2	2	2	2
Oui	55-64	Féminin	Canada	Urbain (ville)	Emploi temps-plein (36 heures par semaine)	Diplôme universitaire de premier cycle	1-2 heures/jour	Non	Non	Non	Non	3	3	3	5	3	3	1	1	2	2	1	1	1	1	1	1	1	1	1	1	1	3	3	1	1	3	2	2	3	2	1	1	1	1	1	1	1	1
Oui	25-34	Féminin	Canada	Urbain (ville)	Emploi temps-plein (36 heures par semaine)	Diplôme universitaire de premier cycle	1-2 heures/jour	Non	Non	Non	Oui	3	2	2	3	2	2	3	2	3	2	3	3	2	2	1	1	1	2	2	2	2	2	1	2	2	3	2	2	2	2	2	2	2	2	2	2	2	2
Oui	18-24	Masculin	Algérie	Urbain (ville)	Étudiant	Diplôme universitaire de deuxième cycle ou professionnel (Maîtrise, Doctorat, Médecine, etc.)	3-4 heures/jour	Oui	Oui	Oui	Oui	3	2	2	3	2	2	3	2	3	2	3	3	2	2	1	1	1	2	2	2	2	2	1	2	2	3	2	2	2	2	2	2	2	2	2	2	2	2
Oui	18-24	Masculin	Algérie	Urbain (ville)	Étudiant	Diplôme universitaire de deuxième cycle ou professionnel (Maîtrise, Doctorat, Médecine, etc.)	3-4 heures/jour	Oui	Oui	Oui	Oui	5	1	1	5	1	1	3	2	3	2	3	3	2	2	1	1	1	2	2	2	2	2	1	2	2	3	2	2	2	2	2	2	2	2	2	2	2	2
Oui	18-24	Féminin	Canada	Banlieue (bordure d'une grande ville)	Étudiant	Diplôme universitaire de deuxième cycle ou professionnel (Maîtrise, Doctorat, Médecine, etc.)	1-2 heures/jour	Oui	Non	Oui	Oui	4	3	3	4	2	3	4	3	5	3	4	5	2	2	4	4	3	3	2	2	2	3	1	3	2	3	2	2	2	2	2	2	2	2	2	2	2	2
Oui	18-24	Féminin	Canada	Urbain (ville)	Étudiant	Diplôme universitaire de premier cycle	5-6 heures/jour	Oui	Non	Non	Non	2	1	1	1	1	1	1	1	4	1	2	1	1	1	1	1	1	1	1	1	1	1	1	1	2	2	1	1	1	1	1	1	1	1	1	1	1	1
Oui	18-24	Féminin	Canada	Banlieue (bordure d'une grande ville)	Emploi temps-plein (36 heures par semaine)	Secondaire ou inférieur	3-4 heures/jour	Oui	Non	Non	Non	3	2	2	3	2	2	3	2	3	2	3	3	2	2	1	1	1	2	2	2	2	2	1	2	2	3	2	2	2	2	2	2	2	2	2	2	2	2
Oui	18-24	Masculin	Canada	Urbain (ville)	Étudiant	Diplôme universitaire de premier cycle	7 heures ou plus/jour	Oui	Non	Oui	Oui	3	2	1	3	4	3	3	3	5	2	4	5	2	2	4	1	2	3	1	1	1	1	1	1	2	3	2	2	2	2	2	2	2	2	2	2	2	2
Oui	45-54	Masculin	Canada	Urbain (ville)	Emploi temps-plein (36 heures par semaine)	Diplôme universitaire de deuxième cycle ou professionnel (Maîtrise, Doctorat, Médecine, etc.)	1-2 heures/jour	Oui	Non	Oui	Non	3	3	2	4	2	2	2	2	5	4	3	4	4	3	2	2	3	3	2	2	2	2	2	2	2	3	2	3	3	4	2	2	3	2	2	2	2	2
Oui	18-24	Féminin	Canada	Rural (campagne)	Étudiant	Formation professionnelle ou diplôme technique	1-2 heures/jour	Oui	Oui	Oui	Non	3	2	2	2	2	1	3	3	5	1	3	4	1	1	1	1	1	1	3	2	2	2	1	1	4	4	4	4	3	4	3	3	4	3	4	3	2	2
Oui	18-24	Féminin	Canada	Banlieue (bordure d'une grande ville)	Étudiant	Diplôme universitaire de premier cycle	5-6 heures/jour	Oui	Oui	Oui	Oui	2	3	3	4	1	1	3	2	1	3	4	1	1	1	1	1	1	1	1	1	1	1	1	1	3	1	3	2	1	2	3	4	4	3	3	1	2	1
Oui	55-64	Féminin	Canada	Banlieue (bordure d'une grande ville)	Retraité	Diplôme universitaire de premier cycle	3-4 heures/jour	Oui	Non	Oui	Oui	2	2	2	3	3	1	4	3	4	3	4	4	3	2	1	1	1	1	1	1	1	1	1	1	4	5	3	3	3	4	4	4	4	3	3	3	2	2
Oui	45-54	Féminin	Canada	Banlieue (bordure d'une grande ville)	Emploi temps-plein (36 heures par semaine)	Diplôme universitaire de premier cycle	1-2 heures/jour	Oui	Non	Oui	Non	3	5	4	3	4	3	2	3	2	2	2	3	2	1	2	2	2	2	2	2	2	2	1	2	2	3	2	2	2	2	2	2	2	2	2	2	2	2
Oui	18-24	Féminin	Canada	Banlieue (bordure d'une grande ville)	Étudiant	Formation professionnelle ou diplôme technique	3-4 heures/jour	Oui	Oui	Oui	Non	3	1	2	4	3	2	5	3	4	5	3	4	2	2	2	2	2	2	3	2	2	4	2	3	2	2	2	2	2	2	2	2	2	2	2	2	3	2
Oui	18-24	Féminin	Canada	Banlieue (bordure d'une grande ville)	Étudiant	Formation professionnelle ou diplôme technique	3-4 heures/jour	Oui	Non	Non	Oui	1	1	1	1	2	1	3	1	4	1	2	5	1	1	1	1	1	1	3	2	1	1	1	1	2	3	1	1	1	1	1	3	3	1	1	3	2	2
Oui	55-64	Masculin	Canada	Banlieue (bordure d'une grande ville)	Emploi temps-plein (36 heures par semaine)	Formation professionnelle ou diplôme technique	1-2 heures/jour	Non	Non	Non	Non	1	4	2	1	2	3	4	1	4	1	4	4	1	1	1	1	1	1	1	1	1	1	1	1	1	2	1	1	1	1	1	1	1	1	1	1	1	1
Oui	18-24	Masculin	Canada	Banlieue (bordure d'une grande ville)	Étudiant	Autre	3-4 heures/jour	Oui	Non	Oui	Non	4	5	4	4	1	2	1	1	5	2	4	5	1	1	1	1	1	4	2	2	2	2	1	2	2	3	2	2	2	2	2	2	2	2	2	2	2	2
Oui	35-44	Féminin	Canada	Banlieue (bordure d'une grande ville)	Emploi temps-plein (36 heures par semaine)	Diplôme universitaire de deuxième cycle ou professionnel (Maîtrise, Doctorat, Médecine, etc.)	1-2 heures/jour	Oui	Oui	Oui	Non	3	2	1	2	1	1	1	1	1	2	2	1	2	1	1	1	1	1	2	1	1	1	2	1	1	3	1	1	1	1	1	2	3	3	1	3	2	1
Oui	18-24	Féminin	Canada	Banlieue (bordure d'une grande ville)	Étudiant	Formation professionnelle ou diplôme technique	3-4 heures/jour	Oui	Oui	Oui	Oui	3	2	2	3	2	2	3	2	3	2	3	3	2	2	1	1	1	2	2	2	2	2	1	2	2	3	2	2	2	2	2	2	2	2	2	2	2	2
Oui	35-44	Féminin	Canada	Urbain (ville)	Emploi temps-plein (36 heures par semaine)	Diplôme universitaire de deuxième cycle ou professionnel (Maîtrise, Doctorat, Médecine, etc.)	1-2 heures/jour	Oui	Oui	Oui	Oui	3	3	2	1	1	1	4	4	5	4	5	5	4	2	1	1	1	1	3	1	1	2	1	1	2	4	3	4	5	5	4	2	2	1	1	1	5	3
Oui	25-34	Féminin	Canada	Urbain (ville)	Étudiant	Diplôme universitaire de deuxième cycle ou professionnel (Maîtrise, Doctorat, Médecine, etc.)	3-4 heures/jour	Oui	Oui	Oui	Non	2	3	2	1	1	2	3	2	4	3	5	5	1	1	1	1	1	1	1	1	1	2	1	1	1	1	1	1	1	1	4	4	1	1	2	1	1	1
Oui	18-24	Masculin	Canada	Urbain (ville)	Étudiant	Diplôme universitaire de premier cycle	3-4 heures/jour	Oui	Non	Oui	Non	3	4	3	3	4	3	4	2	4	3	2	4	3	1	1	1	1	2	1	1	3	4	1	1	3	2	4	3	2	4	2	3	4	3	2	2	3	3
Oui	25-34	Masculin	Canada	Urbain (ville)	Étudiant	Diplôme universitaire de premier cycle	5-6 heures/jour	Oui	Oui	Oui	Non	4	4	3	3	4	2	2	2	2	2	2	2	1	1	1	1	1	1	4	4	3	4	4	3	4	3	3	4	2	3	3	3	2	3	3	3	2	2
Oui	18-24	Féminin	Canada	Urbain (ville)	Étudiant	Formation professionnelle ou diplôme technique	5-6 heures/jour	Oui	Non	Oui	Non	1	3	4	3	2	2	1	1	1	1	1	1	1	1	1	1	1	1	1	2	2	3	1	1	1	3	1	1	1	3	1	2	3	2	1	1	1	1
Oui	18-24	Masculin	Canada	Banlieue (bordure d'une grande ville)	Étudiant	Formation professionnelle ou diplôme technique	3-4 heures/jour	Oui	Non	Oui	Oui	1	4	3	3	2	3	3	3	4	2	3	4	4	2	3	1	3	2	2	2	2	2	1	2	2	3	2	2	2	2	2	2	2	2	2	2	2	2
Oui	18-24	Masculin	Canada	Urbain (ville)	Étudiant	Formation professionnelle ou diplôme technique	1-2 heures/jour	Oui	Oui	Oui	Oui	2	1	1	3	1	1	3	3	3	3	3	4	2	2	1	2	2	2	3	3	4	3	3	2	3	3	3	3	3	4	3	4	4	3	3	3	2	1
Oui	18-24	Féminin	Canada	Urbain (ville)	Emploi à temps-partiel (moins de 36 heures par semaine)	Diplôme universitaire de premier cycle	5-6 heures/jour	Oui	Non	Oui	Oui	3	3	2	2	2	1	5	3	5	4	5	5	4	4	3	3	2	4	3	3	2	3	2	2	2	4	3	4	4	3	3	5	4	3	3	3	5	5
Oui	18-24	Masculin	Canada	Banlieue (bordure d'une grande ville)	Emploi temps-plein (36 heures par semaine)	Formation professionnelle ou diplôme technique	3-4 heures/jour	Oui	Non	Oui	Oui	1	1	4	3	3	3	1	1	2	4	2	3	3	1	1	1	1	1	2	1	1	1	1	1	2	4	3	3	3	2	3	4	2	2	3	2	3	1
Oui	18-24	Féminin	Canada	Urbain (ville)	Emploi à temps-partiel (moins de 36 heures par semaine)	Formation professionnelle ou diplôme technique	3-4 heures/jour	Oui	Oui	Oui	Oui	3	2	1	2	2	1	2	3	2	3	2	4	1	1	1	1	1	1	3	2	1	2	1	1	1	1	1	1	1	1	2	3	5	2	3	3	2	2
Oui	18-24	Masculin	Canada	Urbain (ville)	Étudiant	Diplôme universitaire de deuxième cycle ou professionnel (Maîtrise, Doctorat, Médecine, etc.)	1-2 heures/jour	Oui	Non	Oui	Non	1	2	1	2	1	1	2	3	4	1	3	5	3	1	1	1	1	1	1	1	1	1	1	1	1	3	1	2	1	1	2	1	1	1	1	1	1	1
Oui	18-24	Féminin	Canada	Banlieue (bordure d'une grande ville)	Étudiant	Secondaire ou inférieur	5-6 heures/jour	Non	Non	Oui	Oui	3	1	2	1	1	1	3	1	1	5	5	1	1	1	1	1	1	1	1	1	3	2	1	1	1	1	1	1	1	1	1	2	3	2	1	1	3	3
Oui	45-54	Féminin	Canada	Rural (campagne)	Travailleur autonome	Formation professionnelle ou diplôme technique	1-2 heures/jour	Oui	Oui	Oui	Oui	5	5	5	5	5	4	5	2	3	3	4	5	3	2	1	1	1	1	1	1	1	1	1	1	2	3	3	4	5	4	3	4	5	5	5	3	2	2
Oui	45-54	Féminin	Canada	Rural (campagne)	Emploi à temps-partiel (moins de 36 heures par semaine)	Diplôme universitaire de premier cycle	3-4 heures/jour	Oui	Non	Oui	Oui	1	1	1	1	1	1	3	3	1	1	2	4	1	1	1	1	1	1	3	3	2	1	1	2	1	1	1	1	1	1	4	2	4	2	2	2	1	1
Oui	18-24	Féminin	Canada	Banlieue (bordure d'une grande ville)	Étudiant	Secondaire ou inférieur	3-4 heures/jour	Oui	Oui	Oui	Oui	3	2	2	3	2	2	3	2	3	2	3	3	2	2	1	1	1	2	2	2	2	2	1	2	2	3	2	2	2	2	2	2	2	2	2	2	2	2
Oui	18-24	Féminin	Canada	Urbain (ville)	Étudiant	Diplôme universitaire de premier cycle	1-2 heures/jour	Oui	Non	Oui	Non	4	3	2	1	2	1	4	3	5	3	4	4	1	3	1	1	1	3	3	3	1	2	1	1	1	5	2	3	2	1	1	3	3	1	3	1	4	1
Oui	18-24	Féminin	Canada	Banlieue (bordure d'une grande ville)	Étudiant	Diplôme universitaire de premier cycle	1-2 heures/jour	Oui	Non	Oui	Non	3	1	1	1	2	1	4	3	5	2	3	3	1	1	1	1	1	1	1	1	1	1	1	1	3	3	3	2	1	4	1	1	2	1	1	1	1	1
Oui	25-34	Féminin	Canada	Banlieue (bordure d'une grande ville)	Étudiant	Diplôme universitaire de premier cycle	3-4 heures/jour	Oui	Oui	Oui	Oui	3	2	2	3	2	2	4	2	4	3	3	4	2	3	3	2	3	1	3	4	4	4	3	1	1	4	1	1	1	3	4	3	4	3	4	3	2	1
Oui	45-54	Féminin	Canada	Banlieue (bordure d'une grande ville)	Autre	Formation professionnelle ou diplôme technique	5-6 heures/jour	Oui	Non	Oui	Oui	3	1	2	1	1	1	3	1	4	2	2	3	1	1	1	1	1	1	1	1	1	1	1	1	1	2	1	1	1	1	4	4	4	1	1	1	2	1
Oui	18-24	Masculin	Canada	Banlieue (bordure d'une grande ville)	Étudiant	Formation professionnelle ou diplôme technique	1-2 heures/jour	Oui	Non	Non	Non	3	2	2	3	2	2	3	2	3	2	3	3	2	2	1	1	1	2	2	2	2	2	1	2	2	3	2	2	2	2	2	2	2	2	2	2	2	2
Oui	18-24	Féminin	Canada	Banlieue (bordure d'une grande ville)	Emploi temps-plein (36 heures par semaine)	Diplôme universitaire de premier cycle	3-4 heures/jour	Oui	Non	Non	Oui	4	2	1	3	1	1	3	3	4	4	4	4	4	3	2	3	2	2	2	2	2	2	1	2	2	3	2	2	2	2	2	2	2	2	2	2	2	2
Oui	25-34	Féminin	Canada	Urbain (ville)	Étudiant	Diplôme universitaire de premier cycle	3-4 heures/jour	Oui	Non	Oui	Non	4	2	1	3	1	1	3	2	4	1	1	5	1	1	1	1	1	1	1	1	1	1	1	1	3	3	2	1	3	3	4	4	1	1	1	1	1	1
Oui	18-24	Féminin	Canada	Urbain (ville)	Étudiant	Autre	1-2 heures/jour	Oui	Non	Oui	Non	5	2	2	3	3	1	4	4	5	3	2	5	4	2	1	1	3	1	1	1	2	3	1	1	4	5	4	5	4	5	2	2	3	1	3	2	2	1
Oui	25-34	Féminin	Canada	Urbain (ville)	Emploi temps-plein (36 heures par semaine)	Diplôme universitaire de deuxième cycle ou professionnel (Maîtrise, Doctorat, Médecine, etc.)	5-6 heures/jour	Oui	Oui	Oui	Oui	5	3	3	3	1	4	5	5	3	4	5	5	3	2	2	1	1	1	4	1	5	2	1	1	4	1	1	4	4	3	5	1	1	3	3	1	5	5
Oui	25-34	Masculin	Canada	Banlieue (bordure d'une grande ville)	Emploi temps-plein (36 heures par semaine)	Diplôme universitaire de premier cycle	1-2 heures/jour	Non	Non	Non	Non	1	1	2	2	2	2	2	2	2	2	1	2	1	1	1	1	1	1	1	1	3	2	1	1	1	1	1	1	2	1	1	2	1	2	1	1	1	1
Oui	25-34	Féminin	Canada	Urbain (ville)	Emploi temps-plein (36 heures par semaine)	Diplôme universitaire de deuxième cycle ou professionnel (Maîtrise, Doctorat, Médecine, etc.)	3-4 heures/jour	Oui	Non	Non	Oui	3	2	2	3	2	2	3	2	3	2	3	3	2	2	1	1	1	2	2	2	2	2	1	2	2	3	2	2	2	2	2	2	2	2	2	2	2	2
Oui	55-64	Masculin	Canada	Banlieue (bordure d'une grande ville)	Travailleur autonome	Diplôme universitaire de premier cycle	1-2 heures/jour	Oui	Non	Oui	Non	4	4	3	1	2	1	1	1	1	1	1	1	1	1	1	1	1	1	3	3	1	1	1	1	4	4	3	4	4	4	1	1	1	1	1	1	1	1
Oui	25-34	Féminin	Canada	Urbain (ville)	Emploi temps-plein (36 heures par semaine)	Diplôme universitaire de deuxième cycle ou professionnel (Maîtrise, Doctorat, Médecine, etc.)	3-4 heures/jour	Oui	Oui	Oui	Non	3	2	2	3	2	2	3	2	3	2	3	3	2	2	1	1	1	2	2	2	2	2	1	2	2	3	2	2	2	2	2	2	2	2	2	2	2	2
Oui	35-44	Féminin	Canada	Urbain (ville)	Emploi temps-plein (36 heures par semaine)	Diplôme universitaire de deuxième cycle ou professionnel (Maîtrise, Doctorat, Médecine, etc.)	3-4 heures/jour	Oui	Non	Oui	Oui	3	4	3	3	2	2	3	2	3	2	3	3	2	2	1	1	1	2	2	2	2	2	1	2	2	3	2	2	2	2	2	2	2	2	2	2	2	2
Oui	45-54	Masculin	Canada	Urbain (ville)	Emploi temps-plein (36 heures par semaine)	Diplôme universitaire de deuxième cycle ou professionnel (Maîtrise, Doctorat, Médecine, etc.)	3-4 heures/jour	Oui	Non	Non	Non	4	4	4	5	2	2	2	4	5	4	4	4	3	3	3	3	3	3	2	4	4	4	2	2	1	4	1	1	1	1	4	4	1	1	1	1	1	1
Oui	55-64	Féminin	Canada	Urbain (ville)	Retraité	Diplôme universitaire de premier cycle	3-4 heures/jour	Oui	Oui	Oui	Oui	3	2	2	3	2	2	3	2	3	2	3	3	2	2	1	1	1	2	2	2	2	2	1	2	2	3	2	2	2	2	2	2	2	2	2	2	2	2
Oui	55-64	Masculin	Canada	Urbain (ville)	Travailleur autonome	Diplôme universitaire de deuxième cycle ou professionnel (Maîtrise, Doctorat, Médecine, etc.)	1-2 heures/jour	Oui	Non	Oui	Non	4	5	5	4	3	2	1	1	3	3	1	2	2	1	1	1	1	2	1	1	2	1	1	1	1	2	1	2	1	1	1	1	2	1	1	3	1	1
Oui	35-44	Féminin	Canada	Banlieue (bordure d'une grande ville)	Emploi temps-plein (36 heures par semaine)	Diplôme universitaire de deuxième cycle ou professionnel (Maîtrise, Doctorat, Médecine, etc.)	3-4 heures/jour	Oui	Oui	Oui	Non	3	2	2	2	2	2	3	3	4	3	3	4	2	2	1	1	1	1	3	2	1	2	1	1	1	2	1	1	1	1	1	1	4	1	1	1	1	1
Oui	18-24	Masculin	Canada	Urbain (ville)	Étudiant	Diplôme universitaire de premier cycle	3-4 heures/jour	Oui	Non	Oui	Non	1	1	1	3	2	2	4	2	2	3	4	1	1	1	1	1	1	2	1	1	1	1	1	1	1	3	1	1	2	1	1	1	1	1	1	1	1	1
Oui	35-44	Féminin	Canada	Urbain (ville)	Emploi temps-plein (36 heures par semaine)	Diplôme universitaire de deuxième cycle ou professionnel (Maîtrise, Doctorat, Médecine, etc.)	1-2 heures/jour	Oui	Non	Oui	Non	4	2	1	2	1	1	1	1	2	1	2	3	3	1	1	1	1	1	3	1	1	1	1	1	1	2	1	1	1	1	3	2	2	2	1	1	1	1
Oui	18-24	Masculin	Canada	Rural (campagne)	Étudiant	Diplôme universitaire de deuxième cycle ou professionnel (Maîtrise, Doctorat, Médecine, etc.)	1-2 heures/jour	Oui	Non	Oui	Oui	3	2	2	3	2	2	3	2	3	2	3	3	2	2	1	1	1	2	2	2	2	2	1	2	2	3	2	2	2	2	2	2	2	2	2	2	2	2
Oui	18-24	Féminin	India	Banlieue (bordure d'une grande ville)	Étudiant	Diplôme universitaire de deuxième cycle ou professionnel (Maîtrise, Doctorat, Médecine, etc.)	3-4 heures/jour	Oui	Oui	Oui	Non	3	4	4	4	4	4	4	2	2	1	1	1	3	2	2	2	2	2	2	2	2	2	2	2	3	3	3	3	3	3	1	1	2	1	1	1	2	1
Oui	25-34	Féminin	Canada	Urbain (ville)	Étudiant	Diplôme universitaire de deuxième cycle ou professionnel (Maîtrise, Doctorat, Médecine, etc.)	5-6 heures/jour	Oui	Non	Oui	Oui	5	2	1	4	1	1	2	1	4	2	3	4	5	5	5	5	3	1	1	1	1	3	3	5	1	4	1	1	2	1	1	2	1	1	1	1	4	1
Oui	25-34	Féminin	France	Rural (campagne)	Travailleur autonome	Diplôme universitaire de premier cycle	3-4 heures/jour	Oui	Non	Oui	Oui	3	1	1	3	1	1	3	4	5	5	3	5	1	1	1	1	1	1	1	1	1	1	1	1	2	3	2	3	4	4	2	3	4	2	3	1	4	4
Oui	25-34	Féminin	Canada	Urbain (ville)	Travailleur autonome	Diplôme universitaire de deuxième cycle ou professionnel (Maîtrise, Doctorat, Médecine, etc.)	3-4 heures/jour	Oui	Non	Oui	Non	4	4	4	4	3	3	1	1	1	1	1	1	2	1	1	1	1	1	1	2	1	2	1	2	1	1	1	1	1	1	2	2	1	1	1	1	1	1
Oui	18-24	Féminin	Canada	Banlieue (bordure d'une grande ville)	Étudiant	Diplôme universitaire de deuxième cycle ou professionnel (Maîtrise, Doctorat, Médecine, etc.)	3-4 heures/jour	Oui	Non	Oui	Oui	4	3	3	3	2	2	4	3	5	3	4	5	2	3	4	4	2	2	4	2	2	3	1	2	3	2	3	2	2	4	3	4	5	2	3	2	3	1
Oui	25-34	Masculin	Canada	Urbain (ville)	Emploi temps-plein (36 heures par semaine)	Diplôme universitaire de deuxième cycle ou professionnel (Maîtrise, Doctorat, Médecine, etc.)	1-2 heures/jour	Oui	Non	Oui	Non	1	2	1	1	1	1	3	2	4	1	2	4	1	1	1	1	1	1	2	1	1	1	1	1	1	2	1	1	1	1	1	1	2	1	1	1	2	1
Oui	18-24	Féminin	United States of America	Urbain (ville)	Étudiant	Secondaire ou inférieur	7 heures ou plus/jour	Oui	Oui	Oui	Oui	3	2	2	3	2	2	3	2	3	2	3	3	2	2	1	1	1	2	2	2	2	2	1	2	2	3	2	2	2	2	2	2	2	2	2	2	2	2
Oui	25-34	Féminin	Canada	Banlieue (bordure d'une grande ville)	Emploi temps-plein (36 heures par semaine)	Diplôme universitaire de deuxième cycle ou professionnel (Maîtrise, Doctorat, Médecine, etc.)	3-4 heures/jour	Oui	Non	Oui	Non	2	2	1	3	2	2	4	2	5	2	2	4	1	1	2	1	2	2	2	3	4	2	4	4	2	3	4	2	4	4	2	4	2	2	2	2	2	2
Oui	25-34	Féminin	Canada	Urbain (ville)	Emploi temps-plein (36 heures par semaine)	Diplôme universitaire de deuxième cycle ou professionnel (Maîtrise, Doctorat, Médecine, etc.)	3-4 heures/jour	Oui	Oui	Oui	Non	2	2	2	3	1	1	3	2	5	1	2	1	1	1	1	1	1	1	1	1	2	2	1	1	2	1	1	2	1	2	3	3	2	2	2	1	1	1
Oui	25-34	Féminin	Canada	Urbain (ville)	Étudiant	Diplôme universitaire de premier cycle	3-4 heures/jour	Oui	Non	Oui	Non	2	1	1	1	1	1	1	1	3	3	1	1	1	1	1	1	1	1	3	1	1	1	1	3	3	2	2	1	1	3	1	4	1	3	1	3	1	1
Oui	25-34	Féminin	Canada	Urbain (ville)	Emploi temps-plein (36 heures par semaine)	Diplôme universitaire de deuxième cycle ou professionnel (Maîtrise, Doctorat, Médecine, etc.)	1-2 heures/jour	Oui	Non	Oui	Non	4	3	2	3	3	3	4	5	4	5	5	5	2	2	1	1	2	1	3	4	3	4	2	3	2	2	2	2	2	2	4	3	3	3	4	2	2	2
Oui	25-34	Féminin	Canada	Urbain (ville)	Emploi à temps-partiel (moins de 36 heures par semaine)	Diplôme universitaire de deuxième cycle ou professionnel (Maîtrise, Doctorat, Médecine, etc.)	1-2 heures/jour	Oui	Non	Oui	Non	2	3	3	1	1	1	3	2	5	3	3	4	1	1	1	1	1	1	1	1	3	2	1	4	1	1	3	3	1	3	2	2	4	1	2	1	1	1
Oui	35-44	Féminin	Canada	Banlieue (bordure d'une grande ville)	Emploi temps-plein (36 heures par semaine)	Formation professionnelle ou diplôme technique	Moins d'une heure/jour	Oui	Oui	Oui	Oui	1	1	1	1	1	1	5	1	1	4	4	4	3	3	1	1	4	3	1	1	1	1	1	1	2	3	2	2	2	2	2	2	2	2	2	2	2	2
Oui	35-44	Féminin	Canada	Banlieue (bordure d'une grande ville)	Emploi temps-plein (36 heures par semaine)	Diplôme universitaire de deuxième cycle ou professionnel (Maîtrise, Doctorat, Médecine, etc.)	1-2 heures/jour	Oui	Oui	Oui	Oui	5	5	2	2	1	1	3	3	5	3	2	5	2	2	1	1	1	1	1	1	3	3	1	3	1	5	3	1	4	2	1	1	1	1	1	1	1	1
Oui	35-44	Masculin	Canada	Urbain (ville)	Emploi temps-plein (36 heures par semaine)	Diplôme universitaire de deuxième cycle ou professionnel (Maîtrise, Doctorat, Médecine, etc.)	1-2 heures/jour	Oui	Non	Oui	Oui	5	5	5	5	1	1	1	1	5	1	1	5	2	2	1	1	1	2	2	2	2	2	1	2	2	3	2	2	2	2	2	2	2	2	2	2	2	2
Oui	35-44	Féminin	Canada	Urbain (ville)	Emploi temps-plein (36 heures par semaine)	Diplôme universitaire de deuxième cycle ou professionnel (Maîtrise, Doctorat, Médecine, etc.)	1-2 heures/jour	Oui	Oui	Oui	Oui	2	2	3	2	2	2	3	3	4	2	4	5	4	3	1	2	2	3	4	3	5	3	3	3	1	2	1	1	3	2	3	3	4	2	3	2	1	1
[truncated: 4 more columns]
